# Supplementary material for: An EHPB1L1 Nonsense Mutation Associated with Congenital Dyserythropoietic Anemia and Polymyopathy in Labrador Retriever Littermates
Source: Genes (Basel). 2022 Aug 11;13(8):1427. doi: 10.3390/genes13081427 (PMC9407898; doi:10.3390/genes13081427)
Supplement: Supplementary file 1 [file genes-13-01427-s001.zip]

Archive with 1 entries (1 files):
- genes-1829027-SI.xlsx
