# Supplementary material for: An EHPB1L1 Nonsense Mutation Associated with Congenital Dyserythropoietic Anemia and Polymyopathy in Labrador Retriever Littermates
Source: Genes (Basel). 2022 Aug 11;13(8):1427. doi: 10.3390/genes13081427 (PMC9407898; doi:10.3390/genes13081427)
Supplement: Supplementary file 1 [file genes-13-01427-s001.zip › genes-1829027-SI.xlsx]

## Sheet: Coding Variants
#CHROM	POSITION	REF	ALT	QUAL	D07514 GENO	ALLELE COUNT REF,ALT	INFO
chr1	49582832	T	C	31.64	0|1	15,2	AC=1;AF=0.500;AN=2;BaseQRankSum=-1.610e+00;CSQ=C|downstream_gene_variant|MODIFIER|MIR1836|MIR1836|Transcript|NR_049245.1|primary_transcript|||||||||||1107|-1||SNV||||||||||||||canFam4_genes_ncbi.gtf.gz||||||||||||||||||||||||||||||||||||,C|synonymous_variant|LOW|TCP1|TCP1|Transcript|XM_038526480.1|mRNA|12/12||XM_038526480.1:c.1503A>G|XP_038382408.1:p.Ala501%3D|1667|1503|501|A|gcA/gcG|||-1||SNV|||…
chr1	49582841	G	A	34.64	0|1	14,2	AC=1;AF=0.500;AN=2;BaseQRankSum=-1.889e+00;CSQ=A|downstream_gene_variant|MODIFIER|MIR1836|MIR1836|Transcript|NR_049245.1|primary_transcript|||||||||||1098|-1||SNV||||||||||||||canFam4_genes_ncbi.gtf.gz||||||||||||||||||||||||||||||||||||,A|synonymous_variant|LOW|TCP1|TCP1|Transcript|XM_038526480.1|mRNA|12/12||XM_038526480.1:c.1494C>T|XP_038382408.1:p.Asn498%3D|1658|1494|498|N|aaC/aaT|||-1||SNV|||…
chr1	49582850	A	T	31.64	0|1	15,2	AC=1;AF=0.500;AN=2;BaseQRankSum=-1.485e+00;CSQ=T|downstream_gene_variant|MODIFIER|MIR1836|MIR1836|Transcript|NR_049245.1|primary_transcript|||||||||||1089|-1||SNV||||||||||||||canFam4_genes_ncbi.gtf.gz||||||||||||||||||||||||||||||||||||,T|synonymous_variant|LOW|TCP1|TCP1|Transcript|XM_038526480.1|mRNA|12/12||XM_038526480.1:c.1485T>A|XP_038382408.1:p.Pro495%3D|1649|1485|495|P|ccT/ccA|||-1||SNV|||…
chr1	50254169	A	G	31.64	0|1	15,2	AC=1;AF=0.500;AN=2;BaseQRankSum=0.905;CSQ=G|synonymous_variant|LOW|MAP3K4|MAP3K4|Transcript|XM_038526498.1|mRNA|26/27||XM_038526498.1:c.4641A>G|XP_038382426.1:p.Glu1547%3D|4827|4641|1547|E|gaA/gaG|||1||SNV|||||||||XP_038382426.1|||||canFam4_genes_ncbi.gtf.gz||||||||||||||||||||||||||||||||||||,G|synonymous_variant|LOW|MAP3K4|MAP3K4|Transcript|XM_038526499.1|mRNA|26/27||XM_038526499.1:c.4629A>G|XP…
chr1	50254171	A	T	31.64	0|1	15,2	AC=1;AF=0.500;AN=2;BaseQRankSum=0.911;CSQ=T|missense_variant|MODERATE|MAP3K4|MAP3K4|Transcript|XM_038526498.1|mRNA|26/27||XM_038526498.1:c.4643A>T|XP_038382426.1:p.Tyr1548Phe|4829|4643|1548|Y/F|tAt/tTt|||1||SNV|||||||||XP_038382426.1|||||canFam4_genes_ncbi.gtf.gz||||||||||||||||||||||||||||||||||||,T|missense_variant|MODERATE|MAP3K4|MAP3K4|Transcript|XM_038526499.1|mRNA|26/27||XM_038526499.1:c.46…
chr1	50254196	T	C	37.64	0|1	13,2	AC=1;AF=0.500;AN=2;BaseQRankSum=0.891;CSQ=C|synonymous_variant|LOW|MAP3K4|MAP3K4|Transcript|XM_038526498.1|mRNA|26/27||XM_038526498.1:c.4668T>C|XP_038382426.1:p.Tyr1556%3D|4854|4668|1556|Y|taT/taC|||1||SNV|||||||||XP_038382426.1|||||canFam4_genes_ncbi.gtf.gz||||||||||||||||||||||||||||||||||||,C|synonymous_variant|LOW|MAP3K4|MAP3K4|Transcript|XM_038526499.1|mRNA|26/27||XM_038526499.1:c.4656T>C|XP…
chr1	50254199	A	G	37.64	0|1	13,2	AC=1;AF=0.500;AN=2;BaseQRankSum=0.720;CSQ=G|synonymous_variant|LOW|MAP3K4|MAP3K4|Transcript|XM_038526498.1|mRNA|26/27||XM_038526498.1:c.4671A>G|XP_038382426.1:p.Lys1557%3D|4857|4671|1557|K|aaA/aaG|||1||SNV|||||||||XP_038382426.1|||||canFam4_genes_ncbi.gtf.gz||||||||||||||||||||||||||||||||||||,G|synonymous_variant|LOW|MAP3K4|MAP3K4|Transcript|XM_038526499.1|mRNA|26/27||XM_038526499.1:c.4659A>G|XP…
chr1	59396813	G	A	373.64	0/1	8,14	AC=1;AF=0.500;AN=2;BaseQRankSum=2.10;CSQ=A|missense_variant|MODERATE|MCM9|MCM9|Transcript|XM_038526650.1|mRNA|6/13||XM_038526650.1:c.1021C>T|XP_038382578.1:p.Arg341Trp|1052|1021|341|R/W|Cgg/Tgg|||-1||SNV|||||||||XP_038382578.1|||||canFam4_genes_ncbi.gtf.gz||||||||||||||||||||||||||||||||||||,A|missense_variant|MODERATE|MCM9|MCM9|Transcript|XM_038526651.1|mRNA|5/12||XM_038526651.1:c.820C>T|XP_0383…
chr1	69135646	C	T	381.64	0/1	12,14	AC=1;AF=0.500;AN=2;BaseQRankSum=1.96;CSQ=T|missense_variant|MODERATE|L3MBTL3|L3MBTL3|Transcript|XM_038526761.1|mRNA|8/23||XM_038526761.1:c.601C>T|XP_038382689.1:p.Arg201Trp|832|601|201|R/W|Cgg/Tgg|||1||SNV|||||||||XP_038382689.1|||||canFam4_genes_ncbi.gtf.gz||||||||||||||||||||||||||||||||||||,T|missense_variant|MODERATE|L3MBTL3|L3MBTL3|Transcript|XM_038526762.1|mRNA|8/23||XM_038526762.1:c.601C>T…
chr1	70256143	G	A	219.64	0/1	9,8	AC=1;AF=0.500;AN=2;BaseQRankSum=1.12;CSQ=A|splice_region_variant&intron_variant|LOW|LOC491382|LOC491382|Transcript|XM_038526800.1|mRNA||4/8|XM_038526800.1:c.238+7G>A|||||||||1||SNV|||||||||XP_038382728.1|||||canFam4_genes_ncbi.gtf.gz||||||||||||||||||||||||||||||||||||;DP=17;ExcessHet=3.0103;FS=0.000;MLEAC=1;MLEAF=0.500;MQ=60.00;MQRankSum=0.00;QD=12.92;ReadPosRankSum=-1.870e-01;SOR=1.179;VQSLOD=2…
chr1	79069858	G	A	35.64	0/1	11,3	AC=1;AF=0.500;AN=2;BaseQRankSum=0.894;CSQ=A|missense_variant|MODERATE|LOC119875974|LOC119875974|Transcript|XM_038527015.1|mRNA|1/1||XM_038527015.1:c.2824C>T|XP_038382943.1:p.Pro942Ser|2902|2824|942|P/S|Ccc/Tcc|||-1||SNV|||||||||XP_038382943.1|||||canFam4_genes_ncbi.gtf.gz||||||||||||||||||||||||||||||||||||;DP=14;ExcessHet=3.0103;FS=15.611;MLEAC=1;MLEAF=0.500;MQ=39.07;MQRankSum=-2.359e+00;QD=2.55…
chr1	79079236	G	A	253.64	0/1	9,11	AC=1;AF=0.500;AN=2;BaseQRankSum=-2.450e-01;CSQ=A|missense_variant|MODERATE|LOC119875909|LOC119875909|Transcript|XM_038525506.1|mRNA|1/1||XM_038525506.1:c.2824C>T|XP_038381434.1:p.Pro942Ser|2824|2824|942|P/S|Ccc/Tcc|||-1||SNV|||||||||XP_038381434.1|||||canFam4_genes_ncbi.gtf.gz||||||||||||||||||||||||||||||||||||;DP=21;ExcessHet=3.0103;FS=2.098;MLEAC=1;MLEAF=0.500;MQ=26.89;MQRankSum=0.205;QD=12.68…
chr1	103247478	CGGA	C	52.6	0/1	8,2	AC=1;AF=0.500;AN=2;BaseQRankSum=0.00;CSQ=-|downstream_gene_variant|MODIFIER|TNNI3|TNNI3|Transcript|NM_001003041.1|mRNA|||||||||||3040|1||deletion|||||||||NP_001003041.1|||||canFam4_genes_ncbi.gtf.gz||||||||||||||||||||||||||||||||||||,-|inframe_deletion|MODERATE|TNNT1|TNNT1|Transcript|XM_038527874.1|mRNA|4/14||XM_038527874.1:c.72_74del|XP_038383802.1:p.Glu25del|134-136|60-62|20-21|AE/A|gcGGAg/gcg…
chr1	103792698	T	A	30.64	0/1	12,3	AC=1;AF=0.500;AN=2;BaseQRankSum=-2.006e+00;CSQ=A|missense_variant|MODERATE|MBOAT7|MBOAT7|Transcript|XM_038527822.1|mRNA|6/8||XM_038527822.1:c.838T>A|XP_038383750.1:p.Cys280Ser|1048|838|280|C/S|Tgc/Agc|||1||SNV|||||||||XP_038383750.1|||||canFam4_genes_ncbi.gtf.gz||||||||||||||||||||||||||||||||||||,A|missense_variant|MODERATE|MBOAT7|MBOAT7|Transcript|XM_038527823.1|mRNA|6/8||XM_038527823.1:c.838T>…
chr1	107597708	C	T	53.64	0/1	1,2	AC=1;AF=0.500;AN=2;BaseQRankSum=0.00;CSQ=T|synonymous_variant|LOW|PRR12|PRR12|Transcript|XM_038528224.1|mRNA|6/14||XM_038528224.1:c.4449G>A|XP_038384152.1:p.Ser1483%3D|4487|4449|1483|S|tcG/tcA|||-1||SNV|||||||||XP_038384152.1|||||canFam4_genes_ncbi.gtf.gz||||||||||||||||||||||||||||||||||||;DP=3;ExcessHet=3.0103;FS=0.000;MLEAC=1;MLEAF=0.500;MQ=60.00;MQRankSum=0.00;QD=17.88;ReadPosRankSum=-4.310e-…
chr1	114075256	A	G	67.64	0|1	17,3	AC=1;AF=0.500;AN=2;BaseQRankSum=-1.540e+00;CSQ=G|synonymous_variant|LOW|PRX|PRX|Transcript|XM_038528858.1|mRNA|7/7||XM_038528858.1:c.1518A>G|XP_038384786.1:p.Pro506%3D|1837|1518|506|P|ccA/ccG|||1||SNV|||||||||XP_038384786.1|||||canFam4_genes_ncbi.gtf.gz||||||||||||||||||||||||||||||||||||,G|intron_variant|MODIFIER|PRX|PRX|Transcript|XM_038528859.1|mRNA||7/7|XM_038528859.1:c.1438-13A>G|||||||||1||…
chr1	114075262	A	G	31.64	0|1	15,2	AC=1;AF=0.500;AN=2;BaseQRankSum=-7.370e-01;CSQ=G|synonymous_variant|LOW|PRX|PRX|Transcript|XM_038528858.1|mRNA|7/7||XM_038528858.1:c.1524A>G|XP_038384786.1:p.Val508%3D|1843|1524|508|V|gtA/gtG|||1||SNV|||||||||XP_038384786.1|||||canFam4_genes_ncbi.gtf.gz||||||||||||||||||||||||||||||||||||,G|splice_region_variant&intron_variant|LOW|PRX|PRX|Transcript|XM_038528859.1|mRNA||7/7|XM_038528859.1:c.1438-…
chr1	114222017	T	C	230.64	0|1	5,8	AC=1;AF=0.500;AN=2;BaseQRankSum=0.483;CSQ=C|missense_variant|MODERATE|MAP3K10|MAP3K10|Transcript|XM_038528876.1|mRNA|1/10||XM_038528876.1:c.14A>G|XP_038384804.1:p.Glu5Gly|416|14|5|E/G|gAg/gGg|||-1||SNV|||||||||XP_038384804.1|||||canFam4_genes_ncbi.gtf.gz||||||||||||||||||||||||||||||||||||,C|missense_variant|MODERATE|MAP3K10|MAP3K10|Transcript|XM_038528877.1|mRNA|1/10||XM_038528877.1:c.14A>G|XP_0…
chr1	115384650	T	C	40.64	0/1	12,2	AC=1;AF=0.500;AN=2;BaseQRankSum=-1.123e+00;CSQ=C|synonymous_variant|LOW|RYR1|RYR1|Transcript|XM_038528976.1|mRNA|25/105||XM_038528976.1:c.3348A>G|XP_038384904.1:p.Gly1116%3D|3415|3348|1116|G|ggA/ggG|||-1||SNV|||||||||XP_038384904.1|||||canFam4_genes_ncbi.gtf.gz||||||||||||||||||||||||||||||||||||;DP=14;ExcessHet=3.0103;FS=2.963;MLEAC=1;MLEAF=0.500;MQ=60.00;MQRankSum=0.00;QD=2.90;ReadPosRankSum=0.…
chr1	115384665	G	A	34.64	0|1	14,2	AC=1;AF=0.500;AN=2;BaseQRankSum=-4.150e-01;CSQ=A|synonymous_variant|LOW|RYR1|RYR1|Transcript|XM_038528976.1|mRNA|25/105||XM_038528976.1:c.3333C>T|XP_038384904.1:p.Pro1111%3D|3400|3333|1111|P|ccC/ccT|||-1||SNV|||||||||XP_038384904.1|||||canFam4_genes_ncbi.gtf.gz||||||||||||||||||||||||||||||||||||;DP=16;ExcessHet=3.0103;FS=0.000;MLEAC=1;MLEAF=0.500;MQ=60.00;MQRankSum=0.00;QD=2.16;ReadPosRankSum=1.…
chr1	115384668	C	T	34.64	0|1	14,2	AC=1;AF=0.500;AN=2;BaseQRankSum=-1.698e+00;CSQ=T|synonymous_variant|LOW|RYR1|RYR1|Transcript|XM_038528976.1|mRNA|25/105||XM_038528976.1:c.3330G>A|XP_038384904.1:p.Arg1110%3D|3397|3330|1110|R|cgG/cgA|||-1||SNV|||||||||XP_038384904.1|||||canFam4_genes_ncbi.gtf.gz||||||||||||||||||||||||||||||||||||;DP=16;ExcessHet=3.0103;FS=0.000;MLEAC=1;MLEAF=0.500;MQ=60.00;MQRankSum=0.00;QD=2.16;ReadPosRankSum=1.…
chr1	115384670	G	T	34.64	0|1	14,2	AC=1;AF=0.500;AN=2;BaseQRankSum=-4.320e-01;CSQ=T|synonymous_variant|LOW|RYR1|RYR1|Transcript|XM_038528976.1|mRNA|25/105||XM_038528976.1:c.3328C>A|XP_038384904.1:p.Arg1110%3D|3395|3328|1110|R|Cgg/Agg|||-1||SNV|||||||||XP_038384904.1|||||canFam4_genes_ncbi.gtf.gz||||||||||||||||||||||||||||||||||||;DP=16;ExcessHet=3.0103;FS=0.000;MLEAC=1;MLEAF=0.500;MQ=60.00;MQRankSum=0.00;QD=2.16;ReadPosRankSum=1.…
chr1	115384677	G	A	34.64	0|1	14,2	AC=1;AF=0.500;AN=2;BaseQRankSum=-4.510e-01;CSQ=A|synonymous_variant|LOW|RYR1|RYR1|Transcript|XM_038528976.1|mRNA|25/105||XM_038528976.1:c.3321C>T|XP_038384904.1:p.Pro1107%3D|3388|3321|1107|P|ccC/ccT|||-1||SNV|||||||||XP_038384904.1|||||canFam4_genes_ncbi.gtf.gz||||||||||||||||||||||||||||||||||||;DP=16;ExcessHet=3.0103;FS=0.000;MLEAC=1;MLEAF=0.500;MQ=60.00;MQRankSum=0.00;QD=2.16;ReadPosRankSum=1.…
chr1	115384680	C	T	37.64	0|1	13,2	AC=1;AF=0.500;AN=2;BaseQRankSum=-1.698e+00;CSQ=T|synonymous_variant|LOW|RYR1|RYR1|Transcript|XM_038528976.1|mRNA|25/105||XM_038528976.1:c.3318G>A|XP_038384904.1:p.Arg1106%3D|3385|3318|1106|R|agG/agA|||-1||SNV|||||||||XP_038384904.1|||||canFam4_genes_ncbi.gtf.gz||||||||||||||||||||||||||||||||||||;DP=15;ExcessHet=3.0103;FS=0.000;MLEAC=1;MLEAF=0.500;MQ=60.00;MQRankSum=0.00;QD=2.51;ReadPosRankSum=0.…
chr1	115384683	C	T	37.64	0|1	13,2	AC=1;AF=0.500;AN=2;BaseQRankSum=-1.664e+00;CSQ=T|synonymous_variant|LOW|RYR1|RYR1|Transcript|XM_038528976.1|mRNA|25/105||XM_038528976.1:c.3315G>A|XP_038384904.1:p.Ala1105%3D|3382|3315|1105|A|gcG/gcA|||-1||SNV|||||||||XP_038384904.1|||||canFam4_genes_ncbi.gtf.gz||||||||||||||||||||||||||||||||||||;DP=15;ExcessHet=3.0103;FS=0.000;MLEAC=1;MLEAF=0.500;MQ=60.00;MQRankSum=0.00;QD=2.51;ReadPosRankSum=0.…
chr1	115384689	G	C	43.64	0|1	11,2	AC=1;AF=0.500;AN=2;BaseQRankSum=-2.093e+00;CSQ=C|synonymous_variant|LOW|RYR1|RYR1|Transcript|XM_038528976.1|mRNA|25/105||XM_038528976.1:c.3309C>G|XP_038384904.1:p.Gly1103%3D|3376|3309|1103|G|ggC/ggG|||-1||SNV|||||||||XP_038384904.1|||||canFam4_genes_ncbi.gtf.gz||||||||||||||||||||||||||||||||||||;DP=13;ExcessHet=3.0103;FS=0.000;MLEAC=1;MLEAF=0.500;MQ=60.00;MQRankSum=0.00;QD=3.36;ReadPosRankSum=-1…
chr1	117817543	G	A	37.64	0|1	13,2	AC=1;AF=0.500;AN=2;BaseQRankSum=1.05;CSQ=A|synonymous_variant|LOW|ETV2|ETV2|Transcript|XM_038529315.1|mRNA|7/7||XM_038529315.1:c.954C>T|XP_038385243.1:p.Tyr318%3D|1514|954|318|Y|taC/taT|||-1||SNV|||||||||XP_038385243.1|||||canFam4_genes_ncbi.gtf.gz||||||||||||||||||||||||||||||||||||,A|synonymous_variant|LOW|ETV2|ETV2|Transcript|XM_038529316.1|mRNA|7/7||XM_038529316.1:c.954C>T|XP_038385244.1:p.Ty…
chr1	117817549	G	A	37.64	0|1	13,2	AC=1;AF=0.500;AN=2;BaseQRankSum=0.996;CSQ=A|synonymous_variant|LOW|ETV2|ETV2|Transcript|XM_038529315.1|mRNA|7/7||XM_038529315.1:c.948C>T|XP_038385243.1:p.Arg316%3D|1508|948|316|R|cgC/cgT|||-1||SNV|||||||||XP_038385243.1|||||canFam4_genes_ncbi.gtf.gz||||||||||||||||||||||||||||||||||||,A|synonymous_variant|LOW|ETV2|ETV2|Transcript|XM_038529316.1|mRNA|7/7||XM_038529316.1:c.948C>T|XP_038385244.1:p.A…
chr1	117817567	T	C	37.64	0|1	13,2	AC=1;AF=0.500;AN=2;BaseQRankSum=1.14;CSQ=C|synonymous_variant|LOW|ETV2|ETV2|Transcript|XM_038529315.1|mRNA|7/7||XM_038529315.1:c.930A>G|XP_038385243.1:p.Lys310%3D|1490|930|310|K|aaA/aaG|||-1||SNV|||||||||XP_038385243.1|||||canFam4_genes_ncbi.gtf.gz||||||||||||||||||||||||||||||||||||,C|synonymous_variant|LOW|ETV2|ETV2|Transcript|XM_038529316.1|mRNA|7/7||XM_038529316.1:c.930A>G|XP_038385244.1:p.Ly…
chr1	117817573	G	A	37.64	0|1	13,2	AC=1;AF=0.500;AN=2;BaseQRankSum=2.06;CSQ=A|synonymous_variant|LOW|ETV2|ETV2|Transcript|XM_038529315.1|mRNA|7/7||XM_038529315.1:c.924C>T|XP_038385243.1:p.Tyr308%3D|1484|924|308|Y|taC/taT|||-1||SNV|||||||||XP_038385243.1|||||canFam4_genes_ncbi.gtf.gz||||||||||||||||||||||||||||||||||||,A|synonymous_variant|LOW|ETV2|ETV2|Transcript|XM_038529316.1|mRNA|7/7||XM_038529316.1:c.924C>T|XP_038385244.1:p.Ty…
chr1	117817576	G	A	37.64	0|1	13,2	AC=1;AF=0.500;AN=2;BaseQRankSum=0.996;CSQ=A|synonymous_variant|LOW|ETV2|ETV2|Transcript|XM_038529315.1|mRNA|7/7||XM_038529315.1:c.921C>T|XP_038385243.1:p.Asn307%3D|1481|921|307|N|aaC/aaT|||-1||SNV|||||||||XP_038385243.1|||||canFam4_genes_ncbi.gtf.gz||||||||||||||||||||||||||||||||||||,A|synonymous_variant|LOW|ETV2|ETV2|Transcript|XM_038529316.1|mRNA|7/7||XM_038529316.1:c.921C>T|XP_038385244.1:p.A…
chr1	117817582	G	T	31.64	0|1	15,2	AC=1;AF=0.500;AN=2;BaseQRankSum=0.911;CSQ=T|synonymous_variant|LOW|ETV2|ETV2|Transcript|XM_038529315.1|mRNA|7/7||XM_038529315.1:c.915C>A|XP_038385243.1:p.Gly305%3D|1475|915|305|G|ggC/ggA|||-1||SNV|||||||||XP_038385243.1|||||canFam4_genes_ncbi.gtf.gz||||||||||||||||||||||||||||||||||||,T|synonymous_variant|LOW|ETV2|ETV2|Transcript|XM_038529316.1|mRNA|7/7||XM_038529316.1:c.915C>A|XP_038385244.1:p.G…
chr1	117817585	G	C	31.64	0|1	15,2	AC=1;AF=0.500;AN=2;BaseQRankSum=0.754;CSQ=C|synonymous_variant|LOW|ETV2|ETV2|Transcript|XM_038529315.1|mRNA|7/7||XM_038529315.1:c.912C>G|XP_038385243.1:p.Pro304%3D|1472|912|304|P|ccC/ccG|||-1||SNV|||||||||XP_038385243.1|||||canFam4_genes_ncbi.gtf.gz||||||||||||||||||||||||||||||||||||,C|synonymous_variant|LOW|ETV2|ETV2|Transcript|XM_038529316.1|mRNA|7/7||XM_038529316.1:c.912C>G|XP_038385244.1:p.P…
chr10	1991181	C	T	63.64	0/1	12,4	AC=1;AF=0.500;AN=2;BaseQRankSum=0.352;CSQ=T|upstream_gene_variant|MODIFIER|DCTN2|DCTN2|Transcript|XM_038549785.1|mRNA|||||||||||2878|-1||SNV|||||||||XP_038405713.1|||||canFam4_genes_ncbi.gtf.gz||||||||||||||||||||||||||||||||||||,T|upstream_gene_variant|MODIFIER|DCTN2|DCTN2|Transcript|XM_038549786.1|mRNA|||||||||||2877|-1||SNV|||||||||XP_038405714.1|||||canFam4_genes_ncbi.gtf.gz||||||||||||||||||…
chr10	7473107	C	G	324.64	0/1	7,13	AC=1;AF=0.500;AN=2;BaseQRankSum=-7.000e-01;CSQ=G|missense_variant|MODERATE|C10H12orf56|C10H12orf56|Transcript|XM_038549887.1|mRNA|1/13||XM_038549887.1:c.141G>C|XP_038405815.1:p.Arg47Ser|141|141|47|R/S|agG/agC|||-1||SNV|||||||||XP_038405815.1|||||canFam4_genes_ncbi.gtf.gz||||||||||||||||||||||||||||||||||||,G|missense_variant|MODERATE|C10H12orf56|C10H12orf56|Transcript|XM_038549888.1|mRNA|1/13||XM…
chr10	12577378	AC	A	99.6	0|1	18,5	AC=1;AF=0.500;AN=2;BaseQRankSum=1.57;CSQ=-|frameshift_variant|HIGH|LOC111097597|LOC111097597|Transcript|XM_038549999.1|mRNA|1/3||XM_038549999.1:c.94del|XP_038405927.1:p.Val32TrpfsTer23|156|94|32|V/X|Gtg/tg|||-1||deletion|||||||||XP_038405927.1|||||canFam4_genes_ncbi.gtf.gz||||||||||||||||||||||||||||||||||||,-|frameshift_variant|HIGH|LOC111097597|LOC111097597|Transcript|XM_038550000.1|mRNA|1/4||X…
chr10	12671404	G	A	268.64	0/1	14,10	AC=1;AF=0.500;AN=2;BaseQRankSum=2.45;CSQ=A|synonymous_variant|LOW|PTPRB|PTPRB|Transcript|XM_038550008.1|mRNA|19/34||XM_038550008.1:c.4956C>T|XP_038405936.1:p.Ser1652%3D|5044|4956|1652|S|agC/agT|||-1||SNV|||||||||XP_038405936.1|||||canFam4_genes_ncbi.gtf.gz||||||||||||||||||||||||||||||||||||,A|synonymous_variant|LOW|PTPRB|PTPRB|Transcript|XM_038550009.1|mRNA|19/34||XM_038550009.1:c.4956C>T|XP_038…
chr10	17853669	A	T	43.64	0/1	9,4	AC=1;AF=0.500;AN=2;BaseQRankSum=-9.240e-01;CSQ=T|upstream_gene_variant|MODIFIER|PLXNB2|PLXNB2|Transcript|XM_038550107.1|mRNA|||||||||||3435|1||SNV|||||||||XP_038406035.1|||||canFam4_genes_ncbi.gtf.gz||||||||||||||||||||||||||||||||||||,T|upstream_gene_variant|MODIFIER|PLXNB2|PLXNB2|Transcript|XM_038550108.1|mRNA|||||||||||3044|1||SNV|||||||||XP_038406036.1|||||canFam4_genes_ncbi.gtf.gz|||||||||||…
chr10	24853562	A	G	31.64	0|1	15,2	AC=1;AF=0.500;AN=2;BaseQRankSum=-2.108e+00;CSQ=G|synonymous_variant|LOW|ZC3H7B|ZC3H7B|Transcript|XM_038550435.1|mRNA|14/23||XM_038550435.1:c.1494T>C|XP_038406363.1:p.Asp498%3D|1793|1494|498|D|gaT/gaC|||-1||SNV|||||||||XP_038406363.1|||||canFam4_genes_ncbi.gtf.gz||||||||||||||||||||||||||||||||||||;DP=18;ExcessHet=3.0103;FS=4.803;MLEAC=1;MLEAF=0.500;MQ=60.00;MQRankSum=0.00;QD=1.86;ReadPosRankSum=0…
chr10	24853580	C	T	37.64	0|1	13,2	AC=1;AF=0.500;AN=2;BaseQRankSum=-3.598e+00;CSQ=T|synonymous_variant|LOW|ZC3H7B|ZC3H7B|Transcript|XM_038550435.1|mRNA|14/23||XM_038550435.1:c.1476G>A|XP_038406363.1:p.Gln492%3D|1775|1476|492|Q|caG/caA|||-1||SNV|||||||||XP_038406363.1|||||canFam4_genes_ncbi.gtf.gz||||||||||||||||||||||||||||||||||||;DP=15;ExcessHet=3.0103;FS=4.301;MLEAC=1;MLEAF=0.500;MQ=60.00;MQRankSum=0.00;QD=2.51;ReadPosRankSum=1…
chr10	25712500	C	G	73.64	0|1	1,2	AC=1;AF=0.500;AN=2;BaseQRankSum=-9.670e-01;CSQ=G|missense_variant|MODERATE|MRTFA|MRTFA|Transcript|XM_038550458.1|mRNA|12/15||XM_038550458.1:c.2090C>G|XP_038406386.1:p.Ala697Gly|2503|2090|697|A/G|gCc/gGc|||1||SNV|||||||||XP_038406386.1|||||canFam4_genes_ncbi.gtf.gz||||||||||||||||||||||||||||||||||||,G|missense_variant|MODERATE|MRTFA|MRTFA|Transcript|XM_038550459.1|mRNA|12/15||XM_038550459.1:c.209…
chr10	29096014	T	C	46.64	0|1	10,2	AC=1;AF=0.500;AN=2;BaseQRankSum=-3.151e+00;CSQ=C|synonymous_variant|LOW|MYH9|MYH9|Transcript|NM_001110767.1|mRNA|14/41||NM_001110767.1:c.1701T>C|NP_001104237.1:p.Asp567%3D|1882|1701|567|D|gaT/gaC|||1||SNV|||||||||NP_001104237.1|||||canFam4_genes_ncbi.gtf.gz||||||||||||||||||||||||||||||||||||;DP=12;ExcessHet=3.0103;FS=3.424;MLEAC=1;MLEAF=0.500;MQ=60.00;MQRankSum=0.00;QD=3.89;ReadPosRankSum=0.538;…
chr10	32085138	C	A	222.64	0/1	12,9	AC=1;AF=0.500;AN=2;BaseQRankSum=0.590;CSQ=A|synonymous_variant|LOW|RTCB|RTCB|Transcript|XM_038550762.1|mRNA|10/12||XM_038550762.1:c.1266C>A|XP_038406690.1:p.Thr422%3D|1362|1266|422|T|acC/acA|||1||SNV|||||||||XP_038406690.1|||||canFam4_genes_ncbi.gtf.gz||||||||||||||||||||||||||||||||||||,A|synonymous_variant|LOW|RTCB|RTCB|Transcript|XM_038550763.1|mRNA|9/11||XM_038550763.1:c.1101C>A|XP_038406691.…
chr10	32866524	A	C	59.64	0|1	2,2	AC=1;AF=0.500;AN=2;BaseQRankSum=0.00;CSQ=C|upstream_gene_variant|MODIFIER|TMEM263|TMEM263|Transcript|XM_038550780.1|mRNA|||||||||||2|-1||SNV|||||||||XP_038406708.1|||||canFam4_genes_ncbi.gtf.gz||||||||||||||||||||||||||||||||||||,C|upstream_gene_variant|MODIFIER|TMEM263|TMEM263|Transcript|XM_038550782.1|mRNA|||||||||||392|-1||SNV|||||||||XP_038406710.1|||||canFam4_genes_ncbi.gtf.gz|||||||||||||||…
chr10	64071044	TA	T	31.6	0/1	10,2	AC=1;AF=0.500;AN=2;BaseQRankSum=-2.562e+00;CSQ=-|splice_region_variant&intron_variant|LOW|EHBP1|EHBP1|Transcript|XM_038551382.1|mRNA||19/24|XM_038551382.1:c.3086-2del|||||||||1||deletion|||||||||XP_038407310.1|||||canFam4_genes_ncbi.gtf.gz||||||||||||||||||||||||||||||||||||,-|splice_region_variant&intron_variant|LOW|EHBP1|EHBP1|Transcript|XM_038551384.1|mRNA||19/24|XM_038551384.1:c.3086-2del||||…
chr11	9189549	A	AGCAGGGCAGCAGGGCTGCAGGCCTCCCAGGGCAACAGGATAGAAGGCTGCAGGTCTT	489.6	0/1	9,10	AC=1;AF=0.500;AN=2;BaseQRankSum=2.00;CSQ=GCAGGGCAGCAGGGCTGCAGGCCTCCCAGGGCAACAGGATAGAAGGCTGCAGGTCTT|inframe_insertion|MODERATE|LOC106559456|LOC106559456_1|Transcript|XM_038551650.1|mRNA|1/2||XM_038551650.1:c.59_60insAAGACCTGCAGCCTTCTATCCTGTTGCCCTGGGAGGCCTGCAGCCCTGCTGCCCTGC|XP_038407578.1:p.Ala20_Ala21insArgProAlaAlaPheTyrProValAlaLeuGlyGlyLeuGlnProCysCysProAla|59-60|59-60|20|A/ARPAAFYPVALGGLQPCCPA…
chr12	2888363	G	A	40.64	0|1	26,3	AC=1;AF=0.500;AN=2;BaseQRankSum=-1.022e+00;CSQ=A|downstream_gene_variant|MODIFIER|PFDN6|PFDN6|Transcript|NM_001048089.2|mRNA|||||||||||2664|1||SNV|||||||||NP_001041554.1|||||canFam4_genes_ncbi.gtf.gz||||||||||||||||||||||||||||||||||||,A|synonymous_variant|LOW|RGL2|RGL2|Transcript|XM_038553701.1|mRNA|16/18||XM_038553701.1:c.1836C>T|XP_038409629.1:p.Pro612%3D|2038|1836|612|P|ccC/ccT|||-1||SNV|||||…
chr12	2888366	A	G	37.64	0|1	27,3	AC=1;AF=0.500;AN=2;BaseQRankSum=-9.360e-01;CSQ=G|downstream_gene_variant|MODIFIER|PFDN6|PFDN6|Transcript|NM_001048089.2|mRNA|||||||||||2667|1||SNV|||||||||NP_001041554.1|||||canFam4_genes_ncbi.gtf.gz||||||||||||||||||||||||||||||||||||,G|synonymous_variant|LOW|RGL2|RGL2|Transcript|XM_038553701.1|mRNA|16/18||XM_038553701.1:c.1833T>C|XP_038409629.1:p.Ser611%3D|2035|1833|611|S|tcT/tcC|||-1||SNV|||||…
chr12	12111124	G	C	46.64	0|1	10,2	AC=1;AF=0.500;AN=2;BaseQRankSum=-2.562e+00;CSQ=C|downstream_gene_variant|MODIFIER|ABCC10|ABCC10|Transcript|XM_038554150.1|mRNA|||||||||||2234|1||SNV|||||||||XP_038410078.1|||||canFam4_genes_ncbi.gtf.gz||||||||||||||||||||||||||||||||||||,C|downstream_gene_variant|MODIFIER|ABCC10|ABCC10|Transcript|XM_038554151.1|mRNA|||||||||||2234|1||SNV|||||||||XP_038410079.1|||||canFam4_genes_ncbi.gtf.gz|||||||…
chr12	12111127	A	G	43.64	0|1	11,2	AC=1;AF=0.500;AN=2;BaseQRankSum=-9.920e-01;CSQ=G|downstream_gene_variant|MODIFIER|ABCC10|ABCC10|Transcript|XM_038554150.1|mRNA|||||||||||2237|1||SNV|||||||||XP_038410078.1|||||canFam4_genes_ncbi.gtf.gz||||||||||||||||||||||||||||||||||||,G|downstream_gene_variant|MODIFIER|ABCC10|ABCC10|Transcript|XM_038554151.1|mRNA|||||||||||2237|1||SNV|||||||||XP_038410079.1|||||canFam4_genes_ncbi.gtf.gz|||||||…
chr12	12111133	T	C	43.64	0|1	11,2	AC=1;AF=0.500;AN=2;BaseQRankSum=-1.105e+00;CSQ=C|downstream_gene_variant|MODIFIER|ABCC10|ABCC10|Transcript|XM_038554150.1|mRNA|||||||||||2243|1||SNV|||||||||XP_038410078.1|||||canFam4_genes_ncbi.gtf.gz||||||||||||||||||||||||||||||||||||,C|downstream_gene_variant|MODIFIER|ABCC10|ABCC10|Transcript|XM_038554151.1|mRNA|||||||||||2243|1||SNV|||||||||XP_038410079.1|||||canFam4_genes_ncbi.gtf.gz|||||||…
chr12	12111139	G	A	43.64	0|1	11,2	AC=1;AF=0.500;AN=2;BaseQRankSum=-3.190e-01;CSQ=A|downstream_gene_variant|MODIFIER|ABCC10|ABCC10|Transcript|XM_038554150.1|mRNA|||||||||||2249|1||SNV|||||||||XP_038410078.1|||||canFam4_genes_ncbi.gtf.gz||||||||||||||||||||||||||||||||||||,A|downstream_gene_variant|MODIFIER|ABCC10|ABCC10|Transcript|XM_038554151.1|mRNA|||||||||||2249|1||SNV|||||||||XP_038410079.1|||||canFam4_genes_ncbi.gtf.gz|||||||…
chr12	42971158	A	G	58.64	0|1	20,3	AC=1;AF=0.500;AN=2;BaseQRankSum=-7.110e-01;CSQ=G|synonymous_variant|LOW|IBTK|IBTK|Transcript|XM_038554614.1|mRNA|2/29||XM_038554614.1:c.268T>C|XP_038410542.1:p.Leu90%3D|839|268|90|L|Ttg/Ctg|||-1||SNV|||||||||XP_038410542.1|||||canFam4_genes_ncbi.gtf.gz||||||||||||||||||||||||||||||||||||,G|synonymous_variant|LOW|IBTK|IBTK|Transcript|XM_038554615.1|mRNA|2/29||XM_038554615.1:c.268T>C|XP_038410543.1…
chr12	42971159	A	T	58.64	0|1	20,3	AC=1;AF=0.500;AN=2;BaseQRankSum=-7.110e-01;CSQ=T|synonymous_variant|LOW|IBTK|IBTK|Transcript|XM_038554614.1|mRNA|2/29||XM_038554614.1:c.267T>A|XP_038410542.1:p.Ala89%3D|838|267|89|A|gcT/gcA|||-1||SNV|||||||||XP_038410542.1|||||canFam4_genes_ncbi.gtf.gz||||||||||||||||||||||||||||||||||||,T|synonymous_variant|LOW|IBTK|IBTK|Transcript|XM_038554615.1|mRNA|2/29||XM_038554615.1:c.267T>A|XP_038410543.1…
chr12	42971168	T	G	58.64	0|1	20,3	AC=1;AF=0.500;AN=2;BaseQRankSum=-7.110e-01;CSQ=G|synonymous_variant|LOW|IBTK|IBTK|Transcript|XM_038554614.1|mRNA|2/29||XM_038554614.1:c.258A>C|XP_038410542.1:p.Gly86%3D|829|258|86|G|ggA/ggC|||-1||SNV|||||||||XP_038410542.1|||||canFam4_genes_ncbi.gtf.gz||||||||||||||||||||||||||||||||||||,G|synonymous_variant|LOW|IBTK|IBTK|Transcript|XM_038554615.1|mRNA|2/29||XM_038554615.1:c.258A>C|XP_038410543.1…
chr12	50658426	C	A	52.64	0|1	8,2	AC=1;AF=0.500;AN=2;BaseQRankSum=-2.166e+00;CSQ=A|splice_region_variant&intron_variant&non_coding_transcript_variant|LOW|LOC111098361|LOC111098361|Transcript|XR_005367461.1|lnc_RNA||3/3|XR_005367461.1:n.1774-7C>A|||||||||1||SNV||||||||||||||canFam4_genes_ncbi.gtf.gz||||||||||||||||||||||||||||||||||||,A|splice_region_variant&intron_variant&non_coding_transcript_variant|LOW|LOC111098361|LOC11109836…
chr12	66479129	G	C	336.64	0/1	10,14	AC=1;AF=0.500;AN=2;BaseQRankSum=1.67;CSQ=C|missense_variant|MODERATE|CEP57L1|CEP57L1|Transcript|XM_038554887.1|mRNA|12/12||XM_038554887.1:c.1211G>C|XP_038410815.1:p.Arg404Pro|1428|1211|404|R/P|cGt/cCt|||1||SNV|||||||||XP_038410815.1|||||canFam4_genes_ncbi.gtf.gz||||||||||||||||||||||||||||||||||||,C|missense_variant|MODERATE|CEP57L1|CEP57L1|Transcript|XM_038554888.1|mRNA|12/12||XM_038554888.1:c.1…
chr12	66821578	C	T	213.64	0/1	11,8	AC=1;AF=0.500;AN=2;BaseQRankSum=3.13;CSQ=T|splice_region_variant&intron_variant|LOW|AK9|AK9|Transcript|XM_038554911.1|mRNA||13/39|XM_038554911.1:c.1402+8G>A|||||||||-1||SNV|||||||||XP_038410839.1|||||canFam4_genes_ncbi.gtf.gz||||||||||||||||||||||||||||||||||||,T|splice_region_variant&intron_variant|LOW|AK9|AK9|Transcript|XM_038554912.1|mRNA||13/39|XM_038554912.1:c.1402+8G>A|||||||||-1||SNV||||||…
chr12	68255630	C	T	181.64	0/1	11,7	AC=1;AF=0.500;AN=2;BaseQRankSum=2.38;CSQ=T|missense_variant|MODERATE|REV3L|REV3L|Transcript|XM_038554964.1|mRNA|14/32||XM_038554964.1:c.6325G>A|XP_038410892.1:p.Gly2109Ser|6420|6325|2109|G/S|Ggt/Agt|||-1||SNV|||||||||XP_038410892.1|||||canFam4_genes_ncbi.gtf.gz||||||||||||||||||||||||||||||||||||,T|missense_variant|MODERATE|REV3L|REV3L|Transcript|XM_038554965.1|mRNA|14/32||XM_038554965.1:c.6322G>…
chr13	22858088	C	T	46.64	0|1	10,2	AC=1;AF=0.500;AN=2;BaseQRankSum=0.829;CSQ=T|missense_variant|MODERATE|TMEM65|TMEM65|Transcript|XM_038555454.1|mRNA|3/7||XM_038555454.1:c.389G>A|XP_038411382.1:p.Gly130Asp|625|389|130|G/D|gGc/gAc|||-1||SNV|||||||||XP_038411382.1|||||canFam4_genes_ncbi.gtf.gz||||||||||||||||||||||||||||||||||||,T|missense_variant|MODERATE|TMEM65|TMEM65|Transcript|XM_038555455.1|mRNA|3/7||XM_038555455.1:c.389G>A|XP_…
chr13	22858093	C	T	46.64	0|1	10,2	AC=1;AF=0.500;AN=2;BaseQRankSum=0.829;CSQ=T|synonymous_variant|LOW|TMEM65|TMEM65|Transcript|XM_038555454.1|mRNA|3/7||XM_038555454.1:c.384G>A|XP_038411382.1:p.Gly128%3D|620|384|128|G|ggG/ggA|||-1||SNV|||||||||XP_038411382.1|||||canFam4_genes_ncbi.gtf.gz||||||||||||||||||||||||||||||||||||,T|synonymous_variant|LOW|TMEM65|TMEM65|Transcript|XM_038555455.1|mRNA|3/7||XM_038555455.1:c.384G>A|XP_03841138…
chr13	38632751	T	C	49.64	0|1	9,2	AC=1;AF=0.500;AN=2;BaseQRankSum=-1.017e+00;CSQ=C|synonymous_variant|LOW|KIFC2|KIFC2|Transcript|XM_038555850.1|mRNA|17/18||XM_038555850.1:c.2007T>C|XP_038411778.1:p.Ala669%3D|2247|2007|669|A|gcT/gcC|||1||SNV|||||||||XP_038411778.1|||||canFam4_genes_ncbi.gtf.gz||||||||||||||||||||||||||||||||||||,C|synonymous_variant|LOW|KIFC2|KIFC2|Transcript|XM_038555851.1|mRNA|16/17||XM_038555851.1:c.1941T>C|XP_…
chr13	38632760	G	C	52.64	0|1	8,2	AC=1;AF=0.500;AN=2;BaseQRankSum=-1.834e+00;CSQ=C|synonymous_variant|LOW|KIFC2|KIFC2|Transcript|XM_038555850.1|mRNA|17/18||XM_038555850.1:c.2016G>C|XP_038411778.1:p.Arg672%3D|2256|2016|672|R|cgG/cgC|||1||SNV|||||||||XP_038411778.1|||||canFam4_genes_ncbi.gtf.gz||||||||||||||||||||||||||||||||||||,C|synonymous_variant|LOW|KIFC2|KIFC2|Transcript|XM_038555851.1|mRNA|16/17||XM_038555851.1:c.1950G>C|XP_…
chr14	7651889	G	A	55.64	0|1	21,3	AC=1;AF=0.500;AN=2;BaseQRankSum=-1.620e-01;CSQ=A|upstream_gene_variant|MODIFIER|ATP6V1F|ATP6V1F|Transcript|XM_038556573.1|mRNA|||||||||||3970|-1||SNV|||||||||XP_038412501.1|||||canFam4_genes_ncbi.gtf.gz||||||||||||||||||||||||||||||||||||,A|synonymous_variant|LOW|FLNC|FLNC|Transcript|XM_038556574.1|mRNA|48/48||XM_038556574.1:c.8064C>T|XP_038412502.1:p.Asn2688%3D|8103|8064|2688|N|aaC/aaT|||-1||SNV…
chr14	7651895	T	G	52.64	0|1	22,3	AC=1;AF=0.500;AN=2;BaseQRankSum=-1.228e+00;CSQ=G|upstream_gene_variant|MODIFIER|ATP6V1F|ATP6V1F|Transcript|XM_038556573.1|mRNA|||||||||||3976|-1||SNV|||||||||XP_038412501.1|||||canFam4_genes_ncbi.gtf.gz||||||||||||||||||||||||||||||||||||,G|synonymous_variant|LOW|FLNC|FLNC|Transcript|XM_038556574.1|mRNA|48/48||XM_038556574.1:c.8058A>C|XP_038412502.1:p.Val2686%3D|8097|8058|2686|V|gtA/gtC|||-1||SNV…
chr14	40517979	G	C	43.64	0|1	11,2	AC=1;AF=0.500;AN=2;BaseQRankSum=-8.620e-01;CSQ=C|synonymous_variant|LOW|EVX1|EVX1|Transcript|XM_038556391.1|mRNA|3/3||XM_038556391.1:c.825G>C|XP_038412319.1:p.Pro275%3D|3238|825|275|P|ccG/ccC|||1||SNV|||||||||XP_038412319.1|||||canFam4_genes_ncbi.gtf.gz||||||||||||||||||||||||||||||||||||;DP=13;ExcessHet=3.0103;FS=0.000;MLEAC=1;MLEAF=0.500;MQ=60.00;MQRankSum=0.00;QD=3.36;ReadPosRankSum=0.197;SOR=…
chr14	40517982	A	G	43.64	0|1	11,2	AC=1;AF=0.500;AN=2;BaseQRankSum=-1.051e+00;CSQ=G|synonymous_variant|LOW|EVX1|EVX1|Transcript|XM_038556391.1|mRNA|3/3||XM_038556391.1:c.828A>G|XP_038412319.1:p.Leu276%3D|3241|828|276|L|ctA/ctG|||1||SNV|||||||||XP_038412319.1|||||canFam4_genes_ncbi.gtf.gz||||||||||||||||||||||||||||||||||||;DP=13;ExcessHet=3.0103;FS=0.000;MLEAC=1;MLEAF=0.500;MQ=60.00;MQRankSum=0.00;QD=3.36;ReadPosRankSum=0.296;SOR=…
chr14	40518009	C	T	40.64	0|1	12,2	AC=1;AF=0.500;AN=2;BaseQRankSum=-4.510e-01;CSQ=T|synonymous_variant|LOW|EVX1|EVX1|Transcript|XM_038556391.1|mRNA|3/3||XM_038556391.1:c.855C>T|XP_038412319.1:p.Gly285%3D|3268|855|285|G|ggC/ggT|||1||SNV|||||||||XP_038412319.1|||||canFam4_genes_ncbi.gtf.gz||||||||||||||||||||||||||||||||||||;DP=14;ExcessHet=3.0103;FS=0.000;MLEAC=1;MLEAF=0.500;MQ=60.00;MQRankSum=0.00;QD=2.90;ReadPosRankSum=-3.650e-01…
chr14	40518018	C	G	37.64	0|1	13,2	AC=1;AF=0.500;AN=2;BaseQRankSum=0.448;CSQ=G|synonymous_variant|LOW|EVX1|EVX1|Transcript|XM_038556391.1|mRNA|3/3||XM_038556391.1:c.864C>G|XP_038412319.1:p.Ser288%3D|3277|864|288|S|tcC/tcG|||1||SNV|||||||||XP_038412319.1|||||canFam4_genes_ncbi.gtf.gz||||||||||||||||||||||||||||||||||||;DP=16;ExcessHet=3.0103;FS=2.596;MLEAC=1;MLEAF=0.500;MQ=60.00;MQRankSum=0.00;QD=2.51;ReadPosRankSum=-7.410e-01;SOR=…
chr14	40518024	G	C	37.64	0|1	13,2	AC=1;AF=0.500;AN=2;BaseQRankSum=-1.361e+00;CSQ=C|synonymous_variant|LOW|EVX1|EVX1|Transcript|XM_038556391.1|mRNA|3/3||XM_038556391.1:c.870G>C|XP_038412319.1:p.Ala290%3D|3283|870|290|A|gcG/gcC|||1||SNV|||||||||XP_038412319.1|||||canFam4_genes_ncbi.gtf.gz||||||||||||||||||||||||||||||||||||;DP=16;ExcessHet=3.0103;FS=2.596;MLEAC=1;MLEAF=0.500;MQ=60.00;MQRankSum=0.00;QD=2.51;ReadPosRankSum=0.135;SOR=…
chr14	40518027	C	G	37.64	0|1	13,2	AC=1;AF=0.500;AN=2;BaseQRankSum=0.448;CSQ=G|synonymous_variant|LOW|EVX1|EVX1|Transcript|XM_038556391.1|mRNA|3/3||XM_038556391.1:c.873C>G|XP_038412319.1:p.Ser291%3D|3286|873|291|S|tcC/tcG|||1||SNV|||||||||XP_038412319.1|||||canFam4_genes_ncbi.gtf.gz||||||||||||||||||||||||||||||||||||;DP=16;ExcessHet=3.0103;FS=2.596;MLEAC=1;MLEAF=0.500;MQ=60.00;MQRankSum=0.00;QD=2.51;ReadPosRankSum=-6.700e-02;SOR=…
chr14	40518036	C	T	40.64	0|1	12,2	AC=1;AF=0.500;AN=2;BaseQRankSum=-1.598e+00;CSQ=T|synonymous_variant|LOW|EVX1|EVX1|Transcript|XM_038556391.1|mRNA|3/3||XM_038556391.1:c.882C>T|XP_038412319.1:p.Ala294%3D|3295|882|294|A|gcC/gcT|||1||SNV|||||||||XP_038412319.1|||||canFam4_genes_ncbi.gtf.gz||||||||||||||||||||||||||||||||||||;DP=15;ExcessHet=3.0103;FS=2.447;MLEAC=1;MLEAF=0.500;MQ=60.00;MQRankSum=0.00;QD=2.90;ReadPosRankSum=-4.330e-01…
chr14	43285745	C	CTACTCACCCGATTTCTTTTTTTCTTTTTTTTTTTTTTTTT	83.6	0/1	11,3	AC=1;AF=0.500;AN=2;BaseQRankSum=0.187;CSQ=TACTCACCCGATTTCTTTTTTTCTTTTTTTTTTTTTTTTT|splice_region_variant&intron_variant|LOW|NOD1|NOD1|Transcript|XM_038557224.1|mRNA||8/12|XM_038557224.1:c.2486+7_2486+8insAAAAAAAAAAAAAAAAAGAAAAAAAGAAATCGGGTGAGTA|||||||||-1||insertion|||||||||XP_038413152.1|||||canFam4_genes_ncbi.gtf.gz||||||||||||||||||||||||||||||||||||,TACTCACCCGATTTCTTTTTTTCTTTTTTTTTTTTTTTTT|sp…
chr14	43492623	C	T	37.32	1/1	0,2	AC=2;AF=1.00;AN=2;CSQ=T|intron_variant|MODIFIER|CRHR2|CRHR2|Transcript|XM_038557232.1|mRNA||2/12|XM_038557232.1:c.182-146G>A|||||||||-1||SNV|||||||||XP_038413160.1|||||canFam4_genes_ncbi.gtf.gz||||||||||||||||||||||||||||||||||||,T|intron_variant|MODIFIER|CRHR2|CRHR2|Transcript|XM_038557233.1|mRNA||2/12|XM_038557233.1:c.182-146G>A|||||||||-1||SNV|||||||||XP_038413161.1|||||canFam4_genes_ncbi.gtf.…
chr15	3282768	C	G	32.64	0/1	1,2	AC=1;AF=0.500;AN=2;BaseQRankSum=-9.670e-01;CSQ=G|downstream_gene_variant|MODIFIER|HPCAL4|HPCAL4|Transcript|XM_038557803.1|mRNA|||||||||||4697|1||SNV|||||||||XP_038413731.1|||||canFam4_genes_ncbi.gtf.gz||||||||||||||||||||||||||||||||||||,G|downstream_gene_variant|MODIFIER|HPCAL4|HPCAL4|Transcript|XM_038557804.1|mRNA|||||||||||4697|1||SNV|||||||||XP_038413732.1|||||canFam4_genes_ncbi.gtf.gz|||||||…
chr15	8945009	T	C	78.32	1|1	0,2	AC=2;AF=1.00;AN=2;CSQ=C|intron_variant|MODIFIER|TUT4|TUT4|Transcript|XM_038558002.1|mRNA||11/30|XM_038558002.1:c.1860+2266T>C|||||||||1||SNV|||||||||XP_038413930.1|||||canFam4_genes_ncbi.gtf.gz||||||||||||||||||||||||||||||||||||,C|intron_variant|MODIFIER|TUT4|TUT4|Transcript|XM_038558003.1|mRNA||11/29|XM_038558003.1:c.1860+2266T>C|||||||||1||SNV|||||||||XP_038413931.1|||||canFam4_genes_ncbi.gtf.…
chr15	8945016	G	A	78.32	1|1	0,2	AC=2;AF=1.00;AN=2;CSQ=A|intron_variant|MODIFIER|TUT4|TUT4|Transcript|XM_038558002.1|mRNA||11/30|XM_038558002.1:c.1860+2273G>A|||||||||1||SNV|||||||||XP_038413930.1|||||canFam4_genes_ncbi.gtf.gz||||||||||||||||||||||||||||||||||||,A|intron_variant|MODIFIER|TUT4|TUT4|Transcript|XM_038558003.1|mRNA||11/29|XM_038558003.1:c.1860+2273G>A|||||||||1||SNV|||||||||XP_038413931.1|||||canFam4_genes_ncbi.gtf.…
chr15	8945018	C	A	78.32	1|1	0,2	AC=2;AF=1.00;AN=2;CSQ=A|intron_variant|MODIFIER|TUT4|TUT4|Transcript|XM_038558002.1|mRNA||11/30|XM_038558002.1:c.1860+2275C>A|||||||||1||SNV|||||||||XP_038413930.1|||||canFam4_genes_ncbi.gtf.gz||||||||||||||||||||||||||||||||||||,A|intron_variant|MODIFIER|TUT4|TUT4|Transcript|XM_038558003.1|mRNA||11/29|XM_038558003.1:c.1860+2275C>A|||||||||1||SNV|||||||||XP_038413931.1|||||canFam4_genes_ncbi.gtf.…
chr15	14024525	G	A	140.64	0/1	7,6	AC=1;AF=0.500;AN=2;BaseQRankSum=1.69;CSQ=A|synonymous_variant|LOW|DMBX1|DMBX1|Transcript|XM_038557579.1|mRNA|4/4||XM_038557579.1:c.1020C>T|XP_038413507.1:p.Pro340%3D|1029|1020|340|P|ccC/ccT|||-1||SNV|||||||||XP_038413507.1|||||canFam4_genes_ncbi.gtf.gz||||||||||||||||||||||||||||||||||||;DP=13;ExcessHet=3.0103;FS=5.756;MLEAC=1;MLEAF=0.500;MQ=60.00;MQRankSum=0.00;QD=10.82;ReadPosRankSum=0.00;SOR=0…
chr15	18561042	C	G	46.64	0|1	10,2	AC=1;AF=0.500;AN=2;BaseQRankSum=-1.967e+00;CSQ=G|missense_variant|MODERATE|CHD8|CHD8|Transcript|XM_038558464.1|mRNA|37/39||XM_038558464.1:c.7071G>C|XP_038414392.1:p.Glu2357Asp|7406|7071|2357|E/D|gaG/gaC|||-1||SNV|||||||||XP_038414392.1|||||canFam4_genes_ncbi.gtf.gz||||||||||||||||||||||||||||||||||||,G|missense_variant|MODERATE|CHD8|CHD8|Transcript|XM_038558465.1|mRNA|37/39||XM_038558465.1:c.7071…
chr15	30866595	A	G	37.64	0|1	13,2	AC=1;AF=0.500;AN=2;BaseQRankSum=-1.977e+00;CSQ=G|synonymous_variant|LOW|ATP2B1|ATP2B1|Transcript|NM_001197084.2|mRNA|17/20||NM_001197084.2:c.3018T>C|NP_001184013.1:p.Asn1006%3D|3232|3018|1006|N|aaT/aaC|||-1||SNV|||||||||NP_001184013.1|||||canFam4_genes_ncbi.gtf.gz||||||||||||||||||||||||||||||||||||;DP=16;ExcessHet=3.0103;FS=0.000;MLEAC=1;MLEAF=0.500;MQ=60.00;MQRankSum=0.00;QD=2.51;ReadPosRankSum…
chr15	30866598	A	G	37.64	0|1	13,2	AC=1;AF=0.500;AN=2;BaseQRankSum=-2.930e+00;CSQ=G|synonymous_variant|LOW|ATP2B1|ATP2B1|Transcript|NM_001197084.2|mRNA|17/20||NM_001197084.2:c.3015T>C|NP_001184013.1:p.Asn1005%3D|3229|3015|1005|N|aaT/aaC|||-1||SNV|||||||||NP_001184013.1|||||canFam4_genes_ncbi.gtf.gz||||||||||||||||||||||||||||||||||||;DP=16;ExcessHet=3.0103;FS=0.000;MLEAC=1;MLEAF=0.500;MQ=60.00;MQRankSum=0.00;QD=2.51;ReadPosRankSum…
chr15	30866601	A	G	37.64	0|1	13,2	AC=1;AF=0.500;AN=2;BaseQRankSum=-2.813e+00;CSQ=G|synonymous_variant|LOW|ATP2B1|ATP2B1|Transcript|NM_001197084.2|mRNA|17/20||NM_001197084.2:c.3012T>C|NP_001184013.1:p.Phe1004%3D|3226|3012|1004|F|ttT/ttC|||-1||SNV|||||||||NP_001184013.1|||||canFam4_genes_ncbi.gtf.gz||||||||||||||||||||||||||||||||||||;DP=16;ExcessHet=3.0103;FS=0.000;MLEAC=1;MLEAF=0.500;MQ=60.00;MQRankSum=0.00;QD=2.51;ReadPosRankSum…
chr15	30866607	T	C	37.64	0|1	13,2	AC=1;AF=0.500;AN=2;BaseQRankSum=-2.930e+00;CSQ=C|synonymous_variant|LOW|ATP2B1|ATP2B1|Transcript|NM_001197084.2|mRNA|17/20||NM_001197084.2:c.3006A>G|NP_001184013.1:p.Gly1002%3D|3220|3006|1002|G|ggA/ggG|||-1||SNV|||||||||NP_001184013.1|||||canFam4_genes_ncbi.gtf.gz||||||||||||||||||||||||||||||||||||;DP=16;ExcessHet=3.0103;FS=0.000;MLEAC=1;MLEAF=0.500;MQ=60.00;MQRankSum=0.00;QD=2.51;ReadPosRankSum…
chr15	30866613	G	A	34.64	0|1	14,2	AC=1;AF=0.500;AN=2;BaseQRankSum=-5.430e-01;CSQ=A|synonymous_variant|LOW|ATP2B1|ATP2B1|Transcript|NM_001197084.2|mRNA|17/20||NM_001197084.2:c.3000C>T|NP_001184013.1:p.Phe1000%3D|3214|3000|1000|F|ttC/ttT|||-1||SNV|||||||||NP_001184013.1|||||canFam4_genes_ncbi.gtf.gz||||||||||||||||||||||||||||||||||||;DP=18;ExcessHet=3.0103;FS=0.000;MLEAC=1;MLEAF=0.500;MQ=60.00;MQRankSum=0.00;QD=2.16;ReadPosRankSum…
chr15	46788750	T	C	73.64	0|1	1,2	AC=1;AF=0.500;AN=2;BaseQRankSum=-9.670e-01;CSQ=C|intron_variant|MODIFIER|NR3C2|NR3C2|Transcript|XM_038558967.1|mRNA||6/8|XM_038558967.1:c.2490-5699A>G|||||||||-1||SNV|||||||||XP_038414895.1|||||canFam4_genes_ncbi.gtf.gz||||||||||||||||||||||||||||||||||||,C|intron_variant|MODIFIER|NR3C2|NR3C2|Transcript|XM_038558968.1|mRNA||6/8|XM_038558968.1:c.2478-5699A>G|||||||||-1||SNV|||||||||XP_038414896.1|…
chr15	51445878	A	G	43.64	0|1	11,2	AC=1;AF=0.500;AN=2;BaseQRankSum=-3.307e+00;CSQ=G|synonymous_variant|LOW|TRIM2|TRIM2|Transcript|XM_038559052.1|mRNA|2/12||XM_038559052.1:c.12A>G|XP_038414980.1:p.Glu4%3D|204|12|4|E|gaA/gaG|||1||SNV|||||||||XP_038414980.1|||||canFam4_genes_ncbi.gtf.gz||||||||||||||||||||||||||||||||||||,G|synonymous_variant|LOW|TRIM2|TRIM2|Transcript|XM_038559053.1|mRNA|2/12||XM_038559053.1:c.93A>G|XP_038414981.1:p…
chr15	51445880	C	G	40.64	0|1	12,2	AC=1;AF=0.500;AN=2;BaseQRankSum=-3.307e+00;CSQ=G|missense_variant|MODERATE|TRIM2|TRIM2|Transcript|XM_038559052.1|mRNA|2/12||XM_038559052.1:c.14C>G|XP_038414980.1:p.Ala5Gly|206|14|5|A/G|gCc/gGc|||1||SNV|||||||||XP_038414980.1|||||canFam4_genes_ncbi.gtf.gz||||||||||||||||||||||||||||||||||||,G|missense_variant|MODERATE|TRIM2|TRIM2|Transcript|XM_038559053.1|mRNA|2/12||XM_038559053.1:c.95C>G|XP_03841…
chr15	51445882	A	G	37.64	0|1	13,2	AC=1;AF=0.500;AN=2;BaseQRankSum=-2.419e+00;CSQ=G|missense_variant|MODERATE|TRIM2|TRIM2|Transcript|XM_038559052.1|mRNA|2/12||XM_038559052.1:c.16A>G|XP_038414980.1:p.Thr6Ala|208|16|6|T/A|Acc/Gcc|||1||SNV|||||||||XP_038414980.1|||||canFam4_genes_ncbi.gtf.gz||||||||||||||||||||||||||||||||||||,G|missense_variant|MODERATE|TRIM2|TRIM2|Transcript|XM_038559053.1|mRNA|2/12||XM_038559053.1:c.97A>G|XP_03841…
chr15	51445886	A	G	37.64	0|1	13,2	AC=1;AF=0.500;AN=2;BaseQRankSum=-2.323e+00;CSQ=G|missense_variant|MODERATE|TRIM2|TRIM2|Transcript|XM_038559052.1|mRNA|2/12||XM_038559052.1:c.20A>G|XP_038414980.1:p.Asn7Ser|212|20|7|N/S|aAc/aGc|||1||SNV|||||||||XP_038414980.1|||||canFam4_genes_ncbi.gtf.gz||||||||||||||||||||||||||||||||||||,G|missense_variant|MODERATE|TRIM2|TRIM2|Transcript|XM_038559053.1|mRNA|2/12||XM_038559053.1:c.101A>G|XP_0384…
chr15	51445893	A	G	31.64	0|1	15,2	AC=1;AF=0.500;AN=2;BaseQRankSum=-2.168e+00;CSQ=G|synonymous_variant|LOW|TRIM2|TRIM2|Transcript|XM_038559052.1|mRNA|2/12||XM_038559052.1:c.27A>G|XP_038414980.1:p.Pro9%3D|219|27|9|P|ccA/ccG|||1||SNV|||||||||XP_038414980.1|||||canFam4_genes_ncbi.gtf.gz||||||||||||||||||||||||||||||||||||,G|synonymous_variant|LOW|TRIM2|TRIM2|Transcript|XM_038559053.1|mRNA|2/12||XM_038559053.1:c.108A>G|XP_038414981.1:…
chr16	13859371	G	C	40.64	0|1	12,2	AC=1;AF=0.500;AN=2;BaseQRankSum=-9.330e-01;CSQ=C|missense_variant|MODERATE|NACAD|NACAD|Transcript|XM_038559527.1|mRNA|2/8||XM_038559527.1:c.3004G>C|XP_038415455.1:p.Ala1002Pro|3059|3004|1002|A/P|Gcc/Ccc|||1||SNV|||||||||XP_038415455.1|||||canFam4_genes_ncbi.gtf.gz||||||||||||||||||||||||||||||||||||;DP=16;ExcessHet=3.0103;FS=0.000;MLEAC=1;MLEAF=0.500;MQ=60.00;MQRankSum=0.00;QD=2.90;ReadPosRankSum…
chr16	14424940	A	C	35.48	1|1	0,1	AC=2;AF=1.00;AN=2;CSQ=C|missense_variant|MODERATE|AEBP1|AEBP1|Transcript|XM_038559575.1|mRNA|7/23||XM_038559575.1:c.904T>G|XP_038415503.1:p.Tyr302Asp|1084|904|302|Y/D|Tac/Gac|||-1||SNV|||||||||XP_038415503.1|||||canFam4_genes_ncbi.gtf.gz||||||||||||||||||||||||||||||||||||,C|upstream_gene_variant|MODIFIER|LOC119869556|LOC119869556|Transcript|XR_005371057.1|lnc_RNA|||||||||||4165|1||SNV|||||||||||…
chr16	31995645	T	G	61.64	0|1	19,3	AC=1;AF=0.500;AN=2;BaseQRankSum=-1.540e+00;CSQ=G|synonymous_variant|LOW|FUT10|FUT10|Transcript|NM_001012647.1|mRNA|3/4||NM_001012647.1:c.633T>G|NP_001012665.1:p.Leu211%3D|633|633|211|L|ctT/ctG|||1||SNV|||||||||NP_001012665.1|||||canFam4_genes_ncbi.gtf.gz||||||||||||||||||||||||||||||||||||,G|non_coding_transcript_exon_variant|MODIFIER|LOC111090297|LOC111090297|Transcript|XR_005371488.1|lnc_RNA|4/…
chr16	31995648	T	C	61.64	0|1	19,3	AC=1;AF=0.500;AN=2;BaseQRankSum=-1.145e+00;CSQ=C|synonymous_variant|LOW|FUT10|FUT10|Transcript|NM_001012647.1|mRNA|3/4||NM_001012647.1:c.636T>C|NP_001012665.1:p.Ala212%3D|636|636|212|A|gcT/gcC|||1||SNV|||||||||NP_001012665.1|||||canFam4_genes_ncbi.gtf.gz||||||||||||||||||||||||||||||||||||,C|non_coding_transcript_exon_variant|MODIFIER|LOC111090297|LOC111090297|Transcript|XR_005371488.1|lnc_RNA|4/…
chr16	31995657	A	G	67.64	0|1	17,3	AC=1;AF=0.500;AN=2;BaseQRankSum=-8.510e-01;CSQ=G|synonymous_variant|LOW|FUT10|FUT10|Transcript|NM_001012647.1|mRNA|3/4||NM_001012647.1:c.645A>G|NP_001012665.1:p.Val215%3D|645|645|215|V|gtA/gtG|||1||SNV|||||||||NP_001012665.1|||||canFam4_genes_ncbi.gtf.gz||||||||||||||||||||||||||||||||||||,G|non_coding_transcript_exon_variant|MODIFIER|LOC111090297|LOC111090297|Transcript|XR_005371488.1|lnc_RNA|4/…
chr16	31995661	A	G	67.64	0|1	17,3	AC=1;AF=0.500;AN=2;BaseQRankSum=-1.145e+00;CSQ=G|missense_variant|MODERATE|FUT10|FUT10|Transcript|NM_001012647.1|mRNA|3/4||NM_001012647.1:c.649A>G|NP_001012665.1:p.Ile217Val|649|649|217|I/V|Atc/Gtc|||1||SNV|||||||||NP_001012665.1|||||canFam4_genes_ncbi.gtf.gz||||||||||||||||||||||||||||||||||||,G|non_coding_transcript_exon_variant|MODIFIER|LOC111090297|LOC111090297|Transcript|XR_005371488.1|lnc_R…
chr16	31995663	C	T	64.64	0|1	18,3	AC=1;AF=0.500;AN=2;BaseQRankSum=-1.273e+00;CSQ=T|synonymous_variant|LOW|FUT10|FUT10|Transcript|NM_001012647.1|mRNA|3/4||NM_001012647.1:c.651C>T|NP_001012665.1:p.Ile217%3D|651|651|217|I|atC/atT|||1||SNV|||||||||NP_001012665.1|||||canFam4_genes_ncbi.gtf.gz||||||||||||||||||||||||||||||||||||,T|non_coding_transcript_exon_variant|MODIFIER|LOC111090297|LOC111090297|Transcript|XR_005371488.1|lnc_RNA|4/…
chr16	31995669	A	G	70.64	0|1	16,3	AC=1;AF=0.500;AN=2;BaseQRankSum=-1.883e+00;CSQ=G|synonymous_variant|LOW|FUT10|FUT10|Transcript|NM_001012647.1|mRNA|3/4||NM_001012647.1:c.657A>G|NP_001012665.1:p.Ser219%3D|657|657|219|S|tcA/tcG|||1||SNV|||||||||NP_001012665.1|||||canFam4_genes_ncbi.gtf.gz||||||||||||||||||||||||||||||||||||,G|non_coding_transcript_exon_variant|MODIFIER|LOC111090297|LOC111090297|Transcript|XR_005371488.1|lnc_RNA|4/…
chr16	31995678	C	T	76.64	0|1	14,3	AC=1;AF=0.500;AN=2;BaseQRankSum=-1.025e+00;CSQ=T|synonymous_variant|LOW|FUT10|FUT10|Transcript|NM_001012647.1|mRNA|3/4||NM_001012647.1:c.666C>T|NP_001012665.1:p.Asp222%3D|666|666|222|D|gaC/gaT|||1||SNV|||||||||NP_001012665.1|||||canFam4_genes_ncbi.gtf.gz||||||||||||||||||||||||||||||||||||,T|non_coding_transcript_exon_variant|MODIFIER|LOC111090297|LOC111090297|Transcript|XR_005371488.1|lnc_RNA|4/…
chr16	31995681	G	A	76.64	0|1	14,3	AC=1;AF=0.500;AN=2;BaseQRankSum=0.575;CSQ=A|synonymous_variant|LOW|FUT10|FUT10|Transcript|NM_001012647.1|mRNA|3/4||NM_001012647.1:c.669G>A|NP_001012665.1:p.Pro223%3D|669|669|223|P|ccG/ccA|||1||SNV|||||||||NP_001012665.1|||||canFam4_genes_ncbi.gtf.gz||||||||||||||||||||||||||||||||||||,A|non_coding_transcript_exon_variant|MODIFIER|LOC111090297|LOC111090297|Transcript|XR_005371488.1|lnc_RNA|4/4||XR…
chr16	42170804	T	C	46.64	0|1	10,2	AC=1;AF=0.500;AN=2;BaseQRankSum=-1.967e+00;CSQ=C|synonymous_variant|LOW|PCM1|PCM1|Transcript|XM_038560277.1|mRNA|37/45||XM_038560277.1:c.5649T>C|XP_038416205.1:p.Asn1883%3D|6112|5649|1883|N|aaT/aaC|||1||SNV|||||||||XP_038416205.1|||||canFam4_genes_ncbi.gtf.gz||||||||||||||||||||||||||||||||||||,C|synonymous_variant|LOW|PCM1|PCM1|Transcript|XM_038560278.1|mRNA|37/45||XM_038560278.1:c.5649T>C|XP_03…
chr16	42170807	T	C	43.64	0|1	11,2	AC=1;AF=0.500;AN=2;BaseQRankSum=-1.967e+00;CSQ=C|synonymous_variant|LOW|PCM1|PCM1|Transcript|XM_038560277.1|mRNA|37/45||XM_038560277.1:c.5652T>C|XP_038416205.1:p.Ser1884%3D|6115|5652|1884|S|agT/agC|||1||SNV|||||||||XP_038416205.1|||||canFam4_genes_ncbi.gtf.gz||||||||||||||||||||||||||||||||||||,C|synonymous_variant|LOW|PCM1|PCM1|Transcript|XM_038560278.1|mRNA|37/45||XM_038560278.1:c.5652T>C|XP_03…
chr16	42170811	A	G	46.64	0|1	10,2	AC=1;AF=0.500;AN=2;BaseQRankSum=0.707;CSQ=G|missense_variant|MODERATE|PCM1|PCM1|Transcript|XM_038560277.1|mRNA|37/45||XM_038560277.1:c.5656A>G|XP_038416205.1:p.Thr1886Ala|6119|5656|1886|T/A|Act/Gct|||1||SNV|||||||||XP_038416205.1|||||canFam4_genes_ncbi.gtf.gz||||||||||||||||||||||||||||||||||||,G|missense_variant|MODERATE|PCM1|PCM1|Transcript|XM_038560278.1|mRNA|37/45||XM_038560278.1:c.5656A>G|XP…
chr17	22711574	G	A	67.64	0|1	17,3	AC=1;AF=0.500;AN=2;BaseQRankSum=1.12;CSQ=A|missense_variant|MODERATE|PPP1CB|PPP1CB|Transcript|NM_001003034.1|mRNA|2/8||NM_001003034.1:c.62G>A|NP_001003034.1:p.Cys21Tyr|62|62|21|C/Y|tGt/tAt|||1||SNV|||||||||NP_001003034.1|||||canFam4_genes_ncbi.gtf.gz||||||||||||||||||||||||||||||||||||;DP=21;ExcessHet=3.0103;FS=2.409;MLEAC=1;MLEAF=0.500;MQ=58.03;MQRankSum=-3.680e+00;NEGATIVE_TRAIN_SITE;QD=3.38;Re…
chr17	22711581	A	G	58.64	0|1	20,3	AC=1;AF=0.500;AN=2;BaseQRankSum=0.165;CSQ=G|synonymous_variant|LOW|PPP1CB|PPP1CB|Transcript|NM_001003034.1|mRNA|2/8||NM_001003034.1:c.69A>G|NP_001003034.1:p.Pro23%3D|69|69|23|P|ccA/ccG|||1||SNV|||||||||NP_001003034.1|||||canFam4_genes_ncbi.gtf.gz||||||||||||||||||||||||||||||||||||;DP=24;ExcessHet=3.0103;FS=2.378;MLEAC=1;MLEAF=0.500;MQ=58.28;MQRankSum=-3.978e+00;NEGATIVE_TRAIN_SITE;QD=2.55;ReadPo…
chr17	22711587	G	A	49.64	0|1	23,3	AC=1;AF=0.500;AN=2;BaseQRankSum=1.42;CSQ=A|synonymous_variant|LOW|PPP1CB|PPP1CB|Transcript|NM_001003034.1|mRNA|2/8||NM_001003034.1:c.75G>A|NP_001003034.1:p.Lys25%3D|75|75|25|K|aaG/aaA|||1||SNV|||||||||NP_001003034.1|||||canFam4_genes_ncbi.gtf.gz||||||||||||||||||||||||||||||||||||;DP=27;ExcessHet=3.0103;FS=2.129;MLEAC=1;MLEAF=0.500;MQ=58.47;MQRankSum=-4.254e+00;QD=1.91;ReadPosRankSum=0.888;SOR=0.…
chr17	38316534	C	T	328.06	1/1	0,11	AC=2;AF=1.00;AN=2;CSQ=T|synonymous_variant|LOW|FOXI3|FOXI3|Transcript|NM_001135646.1|mRNA|1/2||NM_001135646.1:c.564C>T|NP_001129118.1:p.Phe188%3D|564|564|188|F|ttC/ttT|||1||SNV|||||||||NP_001129118.1|||||canFam4_genes_ncbi.gtf.gz||||||||||||||||||||||||||||||||||||,T|intron_variant&non_coding_transcript_variant|MODIFIER|LOC111090623|LOC111090623|Transcript|XR_005372453.1|lnc_RNA||3/3|XR_005372453…
chr17	49109461	A	G	265.64	0/1	12,11	AC=1;AF=0.500;AN=2;BaseQRankSum=-2.100e+00;CSQ=G|downstream_gene_variant|MODIFIER|HTRA2|HTRA2|Transcript|NM_001284460.1|mRNA|||||||||||1968|-1||SNV|||||||||NP_001271389.1|||||canFam4_genes_ncbi.gtf.gz||||||||||||||||||||||||||||||||||||,G|missense_variant|MODERATE|LOXL3|LOXL3|Transcript|XM_038561649.1|mRNA|11/16||XM_038561649.1:c.1708A>G|XP_038417577.1:p.Thr570Ala|1877|1708|570|T/A|Act/Gct|||1||S…
chr17	57920342	G	T	291.64	0/1	10,11	AC=1;AF=0.500;AN=2;BaseQRankSum=-1.314e+00;CSQ=T|missense_variant|MODERATE|PDE4DIPP2|PDE4DIPP2|Transcript|XM_038561936.1|mRNA|33/49||XM_038561936.1:c.5471G>T|XP_038417864.1:p.Ser1824Ile|5486|5471|1824|S/I|aGc/aTc|||1||SNV|||||||||XP_038417864.1|||||canFam4_genes_ncbi.gtf.gz||||||||||||||||||||||||||||||||||||,T|missense_variant|MODERATE|PDE4DIPP2|PDE4DIPP2|Transcript|XM_038561937.1|mRNA|33/49||XM…
chr17	59365419	C	T	115.64	0/1	12,5	AC=1;AF=0.500;AN=2;BaseQRankSum=1.49;CSQ=T|missense_variant|MODERATE|ITGA10|ITGA10|Transcript|XM_038562033.1|mRNA|7/30||XM_038562033.1:c.677G>A|XP_038417961.1:p.Arg226Gln|1058|677|226|R/Q|cGa/cAa|||-1||SNV|||||||||XP_038417961.1|||||canFam4_genes_ncbi.gtf.gz||||||||||||||||||||||||||||||||||||,T|missense_variant|MODERATE|ITGA10|ITGA10|Transcript|XM_038562034.1|mRNA|7/30||XM_038562034.1:c.677G>A|X…
chr17	59756287	T	C	228.64	0/1	7,10	AC=1;AF=0.500;AN=2;BaseQRankSum=-1.243e+00;CSQ=C|synonymous_variant|LOW|FCGR1A|FCGR1A|Transcript|NM_001002976.2|mRNA|4/6||NM_001002976.2:c.430T>C|NP_001002976.1:p.Leu144%3D|481|430|144|L|Ttg/Ctg|||1||SNV|||||||||NP_001002976.1|||||canFam4_genes_ncbi.gtf.gz||||||||||||||||||||||||||||||||||||,C|non_coding_transcript_exon_variant|MODIFIER|LOC119863983|LOC119863983|Transcript|XR_005372714.1|lnc_RNA|…
chr17	59832165	GGA	G	32.6	0|1	25,3	AC=1;AF=0.500;AN=2;BaseQRankSum=0.895;CSQ=-|intron_variant|MODIFIER|LOC119877179|LOC119877179|Transcript|XM_038562064.1|mRNA||3/4|XM_038562064.1:c.*298+2679_*298+2680del|||||||||1||deletion|||||||||XP_038417992.1|||||canFam4_genes_ncbi.gtf.gz||||||||||||||||||||||||||||||||||||,-|intron_variant|MODIFIER|LOC119877179|LOC119877179|Transcript|XM_038562066.1|mRNA||6/7|XM_038562066.1:c.*147-6836_*147-…
chr17	59832210	C	G	31.64	0|1	29,3	AC=1;AF=0.500;AN=2;BaseQRankSum=1.36;CSQ=G|intron_variant|MODIFIER|LOC119877179|LOC119877179|Transcript|XM_038562064.1|mRNA||3/4|XM_038562064.1:c.*298+2723C>G|||||||||1||SNV|||||||||XP_038417992.1|||||canFam4_genes_ncbi.gtf.gz||||||||||||||||||||||||||||||||||||,G|intron_variant|MODIFIER|LOC119877179|LOC119877179|Transcript|XM_038562066.1|mRNA||6/7|XM_038562066.1:c.*147-6792C>G|||||||||1||SNV||||…
chr17	59832212	C	T	31.64	0|1	29,3	AC=1;AF=0.500;AN=2;BaseQRankSum=2.65;CSQ=T|intron_variant|MODIFIER|LOC119877179|LOC119877179|Transcript|XM_038562064.1|mRNA||3/4|XM_038562064.1:c.*298+2725C>T|||||||||1||SNV|||||||||XP_038417992.1|||||canFam4_genes_ncbi.gtf.gz||||||||||||||||||||||||||||||||||||,T|intron_variant|MODIFIER|LOC119877179|LOC119877179|Transcript|XM_038562066.1|mRNA||6/7|XM_038562066.1:c.*147-6790C>T|||||||||1||SNV||||…
chr17	59832221	A	C	43.64	0|1	25,3	AC=1;AF=0.500;AN=2;BaseQRankSum=0.228;CSQ=C|intron_variant|MODIFIER|LOC119877179|LOC119877179|Transcript|XM_038562064.1|mRNA||3/4|XM_038562064.1:c.*298+2734A>C|||||||||1||SNV|||||||||XP_038417992.1|||||canFam4_genes_ncbi.gtf.gz||||||||||||||||||||||||||||||||||||,C|intron_variant|MODIFIER|LOC119877179|LOC119877179|Transcript|XM_038562066.1|mRNA||6/7|XM_038562066.1:c.*147-6781A>C|||||||||1||SNV|||…
chr17	60400690	C	A	52.64	0|1	8,2	AC=1;AF=0.500;AN=2;BaseQRankSum=-2.287e+00;CSQ=A|missense_variant|MODERATE|ADAMTSL4|ADAMTSL4|Transcript|XM_038562135.1|mRNA|9/18||XM_038562135.1:c.1702C>A|XP_038418063.1:p.Gln568Lys|1919|1702|568|Q/K|Caa/Aaa|||1||SNV|||||||||XP_038418063.1|||||canFam4_genes_ncbi.gtf.gz||||||||||||||||||||||||||||||||||||,A|missense_variant|MODERATE|ADAMTSL4|ADAMTSL4|Transcript|XM_038562136.1|mRNA|9/18||XM_0385621…
chr17	60400695	C	G	52.64	0|1	8,2	AC=1;AF=0.500;AN=2;BaseQRankSum=-2.287e+00;CSQ=G|synonymous_variant|LOW|ADAMTSL4|ADAMTSL4|Transcript|XM_038562135.1|mRNA|9/18||XM_038562135.1:c.1707C>G|XP_038418063.1:p.Gly569%3D|1924|1707|569|G|ggC/ggG|||1||SNV|||||||||XP_038418063.1|||||canFam4_genes_ncbi.gtf.gz||||||||||||||||||||||||||||||||||||,G|synonymous_variant|LOW|ADAMTSL4|ADAMTSL4|Transcript|XM_038562136.1|mRNA|9/18||XM_038562136.1:c.1…
chr17	60400701	G	T	52.64	0|1	8,2	AC=1;AF=0.500;AN=2;BaseQRankSum=-2.820e-01;CSQ=T|synonymous_variant|LOW|ADAMTSL4|ADAMTSL4|Transcript|XM_038562135.1|mRNA|9/18||XM_038562135.1:c.1713G>T|XP_038418063.1:p.Thr571%3D|1930|1713|571|T|acG/acT|||1||SNV|||||||||XP_038418063.1|||||canFam4_genes_ncbi.gtf.gz||||||||||||||||||||||||||||||||||||,T|synonymous_variant|LOW|ADAMTSL4|ADAMTSL4|Transcript|XM_038562136.1|mRNA|9/18||XM_038562136.1:c.1…
chr17	63768360	T	C	36.64	0|1	24,3	AC=1;AF=0.500;AN=2;BaseQRankSum=-1.293e+00;CSQ=C|synonymous_variant|LOW|WNT2B|WNT2B|Transcript|XM_038562362.1|mRNA|2/5||XM_038562362.1:c.321A>G|XP_038418290.1:p.Arg107%3D|321|321|107|R|cgA/cgG|||-1||SNV|||||||||XP_038418290.1|||||canFam4_genes_ncbi.gtf.gz||||||||||||||||||||||||||||||||||||;DP=28;ExcessHet=3.0103;FS=0.000;MLEAC=1;MLEAF=0.500;MQ=60.00;MQRankSum=0.00;QD=1.36;ReadPosRankSum=0.628;SO…
chr17	63768369	C	T	45.64	0|1	21,3	AC=1;AF=0.500;AN=2;BaseQRankSum=-1.967e+00;CSQ=T|synonymous_variant|LOW|WNT2B|WNT2B|Transcript|XM_038562362.1|mRNA|2/5||XM_038562362.1:c.312G>A|XP_038418290.1:p.Glu104%3D|312|312|104|E|gaG/gaA|||-1||SNV|||||||||XP_038418290.1|||||canFam4_genes_ncbi.gtf.gz||||||||||||||||||||||||||||||||||||;DP=24;ExcessHet=3.0103;FS=0.000;MLEAC=1;MLEAF=0.500;MQ=60.00;MQRankSum=0.00;QD=1.90;ReadPosRankSum=1.15;SOR…
chr18	35784370	G	A	100.64	0|1	6,3	AC=1;AF=0.500;AN=2;BaseQRankSum=0.00;CSQ=A|missense_variant|MODERATE|RCN1|RCN1|Transcript|XM_038563118.1|mRNA|1/6||XM_038563118.1:c.185C>T|XP_038419046.1:p.Ala62Val|185|185|62|A/V|gCc/gTc|||-1||SNV|||||||||XP_038419046.1|||||canFam4_genes_ncbi.gtf.gz||||||||||||||||||||||||||||||||||||;DP=12;ExcessHet=3.0103;FS=0.000;MLEAC=1;MLEAF=0.500;MQ=54.57;MQRankSum=-2.515e+00;NEGATIVE_TRAIN_SITE;QD=11.18;R…
chr18	35784385	T	A	103.64	0|1	5,3	AC=1;AF=0.500;AN=2;BaseQRankSum=0.00;CSQ=A|missense_variant|MODERATE|RCN1|RCN1|Transcript|XM_038563118.1|mRNA|1/6||XM_038563118.1:c.170A>T|XP_038419046.1:p.Gln57Leu|170|170|57|Q/L|cAg/cTg|||-1||SNV|||||||||XP_038419046.1|||||canFam4_genes_ncbi.gtf.gz||||||||||||||||||||||||||||||||||||;DP=10;ExcessHet=3.0103;FS=0.000;MLEAC=1;MLEAF=0.500;MQ=53.42;MQRankSum=-1.732e+00;QD=12.95;ReadPosRankSum=-2.980…
chr18	35784393	C	G	103.64	0|1	5,3	AC=1;AF=0.500;AN=2;BaseQRankSum=0.00;CSQ=G|missense_variant|MODERATE|RCN1|RCN1|Transcript|XM_038563118.1|mRNA|1/6||XM_038563118.1:c.162G>C|XP_038419046.1:p.Gln54His|162|162|54|Q/H|caG/caC|||-1||SNV|||||||||XP_038419046.1|||||canFam4_genes_ncbi.gtf.gz||||||||||||||||||||||||||||||||||||;DP=10;ExcessHet=3.0103;FS=0.000;MLEAC=1;MLEAF=0.500;MQ=53.42;MQRankSum=-1.732e+00;QD=12.95;ReadPosRankSum=-9.920…
chr18	42282188	G	A	73.64	0|1	15,3	AC=1;AF=0.500;AN=2;BaseQRankSum=-2.920e-01;CSQ=A|synonymous_variant|LOW|LOC102153953|LOC102153953|Transcript|XM_038563269.1|mRNA|1/3||XM_038563269.1:c.54G>A|XP_038419197.1:p.Glu18%3D|106|54|18|E|gaG/gaA|||1||SNV|||||||||XP_038419197.1|||||canFam4_genes_ncbi.gtf.gz||||||||||||||||||||||||||||||||||||;DP=19;ExcessHet=3.0103;FS=0.000;MLEAC=1;MLEAF=0.500;MQ=60.00;MQRankSum=0.00;QD=4.09;ReadPosRankSum…
chr18	42282200	G	C	70.64	0|1	16,3	AC=1;AF=0.500;AN=2;BaseQRankSum=0.632;CSQ=C|synonymous_variant|LOW|LOC102153953|LOC102153953|Transcript|XM_038563269.1|mRNA|1/3||XM_038563269.1:c.66G>C|XP_038419197.1:p.Pro22%3D|118|66|22|P|ccG/ccC|||1||SNV|||||||||XP_038419197.1|||||canFam4_genes_ncbi.gtf.gz||||||||||||||||||||||||||||||||||||;DP=20;ExcessHet=3.0103;FS=0.000;MLEAC=1;MLEAF=0.500;MQ=60.00;MQRankSum=0.00;QD=3.72;ReadPosRankSum=0.20…
chr18	45984734	T	C	37.64	0|1	13,2	AC=1;AF=0.500;AN=2;BaseQRankSum=-1.698e+00;CSQ=C|synonymous_variant|LOW|MUC5B|MUC5B|Transcript|XM_038564487.1|mRNA|32/51||XM_038564487.1:c.11400T>C|XP_038420415.1:p.Ser3800%3D|11400|11400|3800|S|tcT/tcC|||1||SNV|||||||||XP_038420415.1|||||canFam4_genes_ncbi.gtf.gz||||||||||||||||||||||||||||||||||||;DP=15;ExcessHet=3.0103;FS=0.000;MLEAC=1;MLEAF=0.500;MQ=54.83;MQRankSum=-1.853e+00;NEGATIVE_TRAIN_S…
chr18	45984749	C	A	46.64	0|1	10,2	AC=1;AF=0.500;AN=2;BaseQRankSum=-1.360e+00;CSQ=A|synonymous_variant|LOW|MUC5B|MUC5B|Transcript|XM_038564487.1|mRNA|32/51||XM_038564487.1:c.11415C>A|XP_038420415.1:p.Gly3805%3D|11415|11415|3805|G|ggC/ggA|||1||SNV|||||||||XP_038420415.1|||||canFam4_genes_ncbi.gtf.gz||||||||||||||||||||||||||||||||||||;DP=12;ExcessHet=3.0103;FS=0.000;MLEAC=1;MLEAF=0.500;MQ=53.46;MQRankSum=-1.406e+00;QD=3.89;ReadPosR…
chr18	45984771	A	C	83.64	0|1	8,3	AC=1;AF=0.500;AN=2;BaseQRankSum=-1.910e-01;CSQ=C|missense_variant|MODERATE|MUC5B|MUC5B|Transcript|XM_038564487.1|mRNA|32/51||XM_038564487.1:c.11437A>C|XP_038420415.1:p.Lys3813Gln|11437|11437|3813|K/Q|Aag/Cag|||1||SNV|||||||||XP_038420415.1|||||canFam4_genes_ncbi.gtf.gz||||||||||||||||||||||||||||||||||||;DP=11;ExcessHet=3.0103;FS=0.000;MLEAC=1;MLEAF=0.500;MQ=55.40;MQRankSum=-1.139e+00;QD=7.60;Rea…
chr18	45984774	A	G	83.64	0|1	8,3	AC=1;AF=0.500;AN=2;BaseQRankSum=-1.876e+00;CSQ=G|missense_variant|MODERATE|MUC5B|MUC5B|Transcript|XM_038564487.1|mRNA|32/51||XM_038564487.1:c.11440A>G|XP_038420415.1:p.Arg3814Gly|11440|11440|3814|R/G|Agg/Ggg|||1||SNV|||||||||XP_038420415.1|||||canFam4_genes_ncbi.gtf.gz||||||||||||||||||||||||||||||||||||;DP=11;ExcessHet=3.0103;FS=0.000;MLEAC=1;MLEAF=0.500;MQ=55.40;MQRankSum=-1.139e+00;QD=7.60;Rea…
chr18	45984784	C	T	83.64	0|1	8,3	AC=1;AF=0.500;AN=2;BaseQRankSum=-1.068e+00;CSQ=T|missense_variant|MODERATE|MUC5B|MUC5B|Transcript|XM_038564487.1|mRNA|32/51||XM_038564487.1:c.11450C>T|XP_038420415.1:p.Thr3817Met|11450|11450|3817|T/M|aCg/aTg|||1||SNV|||||||||XP_038420415.1|||||canFam4_genes_ncbi.gtf.gz||||||||||||||||||||||||||||||||||||;DP=13;ExcessHet=3.0103;FS=0.000;MLEAC=1;MLEAF=0.500;MQ=56.13;MQRankSum=-1.139e+00;QD=7.60;Rea…
chr18	50482771	G	C	666.06	1/1	0,21	AC=2;AF=1.00;AN=2;CSQ=C|synonymous_variant|LOW|PITPNM1|PITPNM1|Transcript|XM_038563737.1|mRNA|6/24||XM_038563737.1:c.903G>C|XP_038419665.1:p.Ser301%3D|1122|903|301|S|tcG/tcC|||1||SNV|||||||||XP_038419665.1|||||canFam4_genes_ncbi.gtf.gz||||||||||||||||||||||||||||||||||||,C|synonymous_variant|LOW|PITPNM1|PITPNM1|Transcript|XM_038563738.1|mRNA|7/25||XM_038563738.1:c.903G>C|XP_038419666.1:p.Ser301%3…
chr18	51000423	C	T	64.64	0|1	18,3	AC=1;AF=0.500;AN=2;BaseQRankSum=0.605;CSQ=T|intron_variant|MODIFIER|PC|PC|Transcript|XM_038563784.1|mRNA||10/20|XM_038563784.1:c.1368+3663C>T|||||||||1||SNV|||||||||XP_038419712.1|||||canFam4_genes_ncbi.gtf.gz||||||||||||||||||||||||||||||||||||,T|intron_variant|MODIFIER|PC|PC|Transcript|XM_038563785.1|mRNA||10/20|XM_038563785.1:c.1404+3663C>T|||||||||1||SNV|||||||||XP_038419713.1|||||canFam4_gen…
chr18	51000429	G	T	61.64	0|1	19,3	AC=1;AF=0.500;AN=2;BaseQRankSum=0.937;CSQ=T|intron_variant|MODIFIER|PC|PC|Transcript|XM_038563784.1|mRNA||10/20|XM_038563784.1:c.1368+3669G>T|||||||||1||SNV|||||||||XP_038419712.1|||||canFam4_genes_ncbi.gtf.gz||||||||||||||||||||||||||||||||||||,T|intron_variant|MODIFIER|PC|PC|Transcript|XM_038563785.1|mRNA||10/20|XM_038563785.1:c.1404+3669G>T|||||||||1||SNV|||||||||XP_038419713.1|||||canFam4_gen…
chr18	51000435	G	A	52.64	0|1	22,3	AC=1;AF=0.500;AN=2;BaseQRankSum=1.22;CSQ=A|intron_variant|MODIFIER|PC|PC|Transcript|XM_038563784.1|mRNA||10/20|XM_038563784.1:c.1368+3675G>A|||||||||1||SNV|||||||||XP_038419712.1|||||canFam4_genes_ncbi.gtf.gz||||||||||||||||||||||||||||||||||||,A|intron_variant|MODIFIER|PC|PC|Transcript|XM_038563785.1|mRNA||10/20|XM_038563785.1:c.1404+3675G>A|||||||||1||SNV|||||||||XP_038419713.1|||||canFam4_gene…
chr18	51000465	C	T	37.64	0|1	27,3	AC=1;AF=0.500;AN=2;BaseQRankSum=-9.850e-01;CSQ=T|intron_variant|MODIFIER|PC|PC|Transcript|XM_038563784.1|mRNA||10/20|XM_038563784.1:c.1368+3705C>T|||||||||1||SNV|||||||||XP_038419712.1|||||canFam4_genes_ncbi.gtf.gz||||||||||||||||||||||||||||||||||||,T|intron_variant|MODIFIER|PC|PC|Transcript|XM_038563785.1|mRNA||10/20|XM_038563785.1:c.1404+3705C>T|||||||||1||SNV|||||||||XP_038419713.1|||||canFam…
chr18	51000471	G	A	37.64	0|1	27,3	AC=1;AF=0.500;AN=2;BaseQRankSum=1.67;CSQ=A|intron_variant|MODIFIER|PC|PC|Transcript|XM_038563784.1|mRNA||10/20|XM_038563784.1:c.1368+3711G>A|||||||||1||SNV|||||||||XP_038419712.1|||||canFam4_genes_ncbi.gtf.gz||||||||||||||||||||||||||||||||||||,A|intron_variant|MODIFIER|PC|PC|Transcript|XM_038563785.1|mRNA||10/20|XM_038563785.1:c.1404+3711G>A|||||||||1||SNV|||||||||XP_038419713.1|||||canFam4_gene…
chr18	51000478	A	AGG	34.6	0|1	28,3	AC=1;AF=0.500;AN=2;BaseQRankSum=-2.190e-01;CSQ=GG|intron_variant|MODIFIER|PC|PC|Transcript|XM_038563784.1|mRNA||10/20|XM_038563784.1:c.1368+3721_1368+3722dup|||||||||1||insertion|||||||||XP_038419712.1|||||canFam4_genes_ncbi.gtf.gz||||||||||||||||||||||||||||||||||||,GG|intron_variant|MODIFIER|PC|PC|Transcript|XM_038563785.1|mRNA||10/20|XM_038563785.1:c.1404+3721_1404+3722dup|||||||||1||insertion…
chr18	51000484	GCA	G	34.6	0|1	28,3	AC=1;AF=0.500;AN=2;BaseQRankSum=-2.640e-01;CSQ=-|intron_variant|MODIFIER|PC|PC|Transcript|XM_038563784.1|mRNA||10/20|XM_038563784.1:c.1368+3725_1368+3726del|||||||||1||deletion|||||||||XP_038419712.1|||||canFam4_genes_ncbi.gtf.gz||||||||||||||||||||||||||||||||||||,-|intron_variant|MODIFIER|PC|PC|Transcript|XM_038563785.1|mRNA||10/20|XM_038563785.1:c.1404+3725_1404+3726del|||||||||1||deletion||||…
chr18	51000489	C	T	37.64	0|1	27,3	AC=1;AF=0.500;AN=2;BaseQRankSum=-4.400e-01;CSQ=T|intron_variant|MODIFIER|PC|PC|Transcript|XM_038563784.1|mRNA||10/20|XM_038563784.1:c.1368+3729C>T|||||||||1||SNV|||||||||XP_038419712.1|||||canFam4_genes_ncbi.gtf.gz||||||||||||||||||||||||||||||||||||,T|intron_variant|MODIFIER|PC|PC|Transcript|XM_038563785.1|mRNA||10/20|XM_038563785.1:c.1404+3729C>T|||||||||1||SNV|||||||||XP_038419713.1|||||canFam…
chr18	51000495	T	G	37.64	0|1	27,3	AC=1;AF=0.500;AN=2;BaseQRankSum=0.00;CSQ=G|intron_variant|MODIFIER|PC|PC|Transcript|XM_038563784.1|mRNA||10/20|XM_038563784.1:c.1368+3735T>G|||||||||1||SNV|||||||||XP_038419712.1|||||canFam4_genes_ncbi.gtf.gz||||||||||||||||||||||||||||||||||||,G|intron_variant|MODIFIER|PC|PC|Transcript|XM_038563785.1|mRNA||10/20|XM_038563785.1:c.1404+3735T>G|||||||||1||SNV|||||||||XP_038419713.1|||||canFam4_gene…
chr18	51000498	G	A	37.64	0|1	27,3	AC=1;AF=0.500;AN=2;BaseQRankSum=-1.554e+00;CSQ=A|intron_variant|MODIFIER|PC|PC|Transcript|XM_038563784.1|mRNA||10/20|XM_038563784.1:c.1368+3738G>A|||||||||1||SNV|||||||||XP_038419712.1|||||canFam4_genes_ncbi.gtf.gz||||||||||||||||||||||||||||||||||||,A|intron_variant|MODIFIER|PC|PC|Transcript|XM_038563785.1|mRNA||10/20|XM_038563785.1:c.1404+3738G>A|||||||||1||SNV|||||||||XP_038419713.1|||||canFam…
chr18	52128140	G	A	706.06	1/1	0,22	AC=2;AF=1.00;AN=2;CSQ=A|stop_gained|HIGH|EHBP1L1|EHBP1L1|Transcript|XM_038563927.1|mRNA|5/20||XM_038563927.1:c.388C>T|XP_038419855.1:p.Arg130Ter|615|388|130|R/*|Cga/Tga|||-1||SNV|||||||||XP_038419855.1|||||canFam4_genes_ncbi.gtf.gz||||||||||||||||||||||||||||||||||||,A|stop_gained|HIGH|EHBP1L1|EHBP1L1|Transcript|XM_038563928.1|mRNA|5/19||XM_038563928.1:c.388C>T|XP_038419856.1:p.Arg130Ter|614|388|…
chr18	55339950	A	G	34.64	0|1	14,2	AC=1;AF=0.500;AN=2;BaseQRankSum=-1.380e+00;CSQ=G|synonymous_variant|LOW|DAGLA|DAGLA|Transcript|XM_038564358.1|mRNA|20/20||XM_038564358.1:c.3024T>C|XP_038420286.1:p.Gly1008%3D|4187|3024|1008|G|ggT/ggC|||-1||SNV|||||||||XP_038420286.1|||||canFam4_genes_ncbi.gtf.gz||||||||||||||||||||||||||||||||||||,G|synonymous_variant|LOW|DAGLA|DAGLA|Transcript|XM_038564359.1|mRNA|20/20||XM_038564359.1:c.3024T>C|…
chr18	55339953	T	C	34.64	0|1	14,2	AC=1;AF=0.500;AN=2;BaseQRankSum=-2.201e+00;CSQ=C|synonymous_variant|LOW|DAGLA|DAGLA|Transcript|XM_038564358.1|mRNA|20/20||XM_038564358.1:c.3021A>G|XP_038420286.1:p.Thr1007%3D|4184|3021|1007|T|acA/acG|||-1||SNV|||||||||XP_038420286.1|||||canFam4_genes_ncbi.gtf.gz||||||||||||||||||||||||||||||||||||,C|synonymous_variant|LOW|DAGLA|DAGLA|Transcript|XM_038564359.1|mRNA|20/20||XM_038564359.1:c.3021A>G|…
chr18	55339977	A	C	31.64	0|1	15,2	AC=1;AF=0.500;AN=2;BaseQRankSum=-1.522e+00;CSQ=C|synonymous_variant|LOW|DAGLA|DAGLA|Transcript|XM_038564358.1|mRNA|20/20||XM_038564358.1:c.2997T>G|XP_038420286.1:p.Gly999%3D|4160|2997|999|G|ggT/ggG|||-1||SNV|||||||||XP_038420286.1|||||canFam4_genes_ncbi.gtf.gz||||||||||||||||||||||||||||||||||||,C|synonymous_variant|LOW|DAGLA|DAGLA|Transcript|XM_038564359.1|mRNA|20/20||XM_038564359.1:c.2997T>G|XP…
chr18	55340034	T	A	34.64	0|1	14,2	AC=1;AF=0.500;AN=2;BaseQRankSum=0.692;CSQ=A|synonymous_variant|LOW|DAGLA|DAGLA|Transcript|XM_038564358.1|mRNA|20/20||XM_038564358.1:c.2940A>T|XP_038420286.1:p.Ser980%3D|4103|2940|980|S|tcA/tcT|||-1||SNV|||||||||XP_038420286.1|||||canFam4_genes_ncbi.gtf.gz||||||||||||||||||||||||||||||||||||,A|synonymous_variant|LOW|DAGLA|DAGLA|Transcript|XM_038564359.1|mRNA|20/20||XM_038564359.1:c.2940A>T|XP_0384…
chr18	55340037	G	T	31.64	0|1	15,2	AC=1;AF=0.500;AN=2;BaseQRankSum=0.911;CSQ=T|synonymous_variant|LOW|DAGLA|DAGLA|Transcript|XM_038564358.1|mRNA|20/20||XM_038564358.1:c.2937C>A|XP_038420286.1:p.Gly979%3D|4100|2937|979|G|ggC/ggA|||-1||SNV|||||||||XP_038420286.1|||||canFam4_genes_ncbi.gtf.gz||||||||||||||||||||||||||||||||||||,T|synonymous_variant|LOW|DAGLA|DAGLA|Transcript|XM_038564359.1|mRNA|20/20||XM_038564359.1:c.2937C>A|XP_0384…
chr18	55340040	A	T	31.64	0|1	15,2	AC=1;AF=0.500;AN=2;BaseQRankSum=0.911;CSQ=T|synonymous_variant|LOW|DAGLA|DAGLA|Transcript|XM_038564358.1|mRNA|20/20||XM_038564358.1:c.2934T>A|XP_038420286.1:p.Ala978%3D|4097|2934|978|A|gcT/gcA|||-1||SNV|||||||||XP_038420286.1|||||canFam4_genes_ncbi.gtf.gz||||||||||||||||||||||||||||||||||||,T|synonymous_variant|LOW|DAGLA|DAGLA|Transcript|XM_038564359.1|mRNA|20/20||XM_038564359.1:c.2934T>A|XP_0384…
chr18	55340052	C	G	31.64	0|1	15,2	AC=1;AF=0.500;AN=2;BaseQRankSum=1.98;CSQ=G|synonymous_variant|LOW|DAGLA|DAGLA|Transcript|XM_038564358.1|mRNA|20/20||XM_038564358.1:c.2922G>C|XP_038420286.1:p.Pro974%3D|4085|2922|974|P|ccG/ccC|||-1||SNV|||||||||XP_038420286.1|||||canFam4_genes_ncbi.gtf.gz||||||||||||||||||||||||||||||||||||,G|synonymous_variant|LOW|DAGLA|DAGLA|Transcript|XM_038564359.1|mRNA|20/20||XM_038564359.1:c.2922G>C|XP_03842…
chr18	55340064	C	T	31.64	0|1	15,2	AC=1;AF=0.500;AN=2;BaseQRankSum=0.667;CSQ=T|synonymous_variant|LOW|DAGLA|DAGLA|Transcript|XM_038564358.1|mRNA|20/20||XM_038564358.1:c.2910G>A|XP_038420286.1:p.Val970%3D|4073|2910|970|V|gtG/gtA|||-1||SNV|||||||||XP_038420286.1|||||canFam4_genes_ncbi.gtf.gz||||||||||||||||||||||||||||||||||||,T|synonymous_variant|LOW|DAGLA|DAGLA|Transcript|XM_038564359.1|mRNA|20/20||XM_038564359.1:c.2910G>A|XP_0384…
chr18	55340070	G	A	31.64	0|1	15,2	AC=1;AF=0.500;AN=2;BaseQRankSum=-1.127e+00;CSQ=A|synonymous_variant|LOW|DAGLA|DAGLA|Transcript|XM_038564358.1|mRNA|20/20||XM_038564358.1:c.2904C>T|XP_038420286.1:p.Asn968%3D|4067|2904|968|N|aaC/aaT|||-1||SNV|||||||||XP_038420286.1|||||canFam4_genes_ncbi.gtf.gz||||||||||||||||||||||||||||||||||||,A|synonymous_variant|LOW|DAGLA|DAGLA|Transcript|XM_038564359.1|mRNA|20/20||XM_038564359.1:c.2904C>T|XP…
chr18	56019490	C	T	369.64	0/1	13,15	AC=1;AF=0.500;AN=2;BaseQRankSum=1.55;CSQ=T|missense_variant|MODERATE|ZP1|ZP1|Transcript|XM_038564502.1|mRNA|14/16||XM_038564502.1:c.1580G>A|XP_038420430.1:p.Arg527Gln|1580|1580|527|R/Q|cGg/cAg|||-1||SNV|||||||||XP_038420430.1|||||canFam4_genes_ncbi.gtf.gz||||||||||||||||||||||||||||||||||||;DP=29;ExcessHet=3.0103;FS=0.000;MLEAC=1;MLEAF=0.500;MQ=60.00;MQRankSum=0.00;POSITIVE_TRAIN_SITE;QD=13.20;Re…
chr18	56019741	G	A	72.64	0/1	22,6	AC=1;AF=0.500;AN=2;BaseQRankSum=0.417;CSQ=A|synonymous_variant|LOW|ZP1|ZP1|Transcript|XM_038564502.1|mRNA|13/16||XM_038564502.1:c.1389C>T|XP_038420430.1:p.Pro463%3D|1389|1389|463|P|ccC/ccT|||-1||SNV|||||||||XP_038420430.1|||||canFam4_genes_ncbi.gtf.gz||||||||||||||||||||||||||||||||||||;DP=30;ExcessHet=3.0103;FS=1.697;MLEAC=1;MLEAF=0.500;MQ=60.00;MQRankSum=0.00;POSITIVE_TRAIN_SITE;QD=2.59;ReadPos…
chr2	18781859	A	ATACATATCTTGGGAGGTAAAAACATTTTGTTTTTATTTTTATTTTAAAAACATTTTGTTTTTATTTTTATTTTGTTTTTATTT	504.6	0/1	6,8	AC=1;AF=0.500;AN=2;BaseQRankSum=-1.500e-02;CSQ=TACATATCTTGGGAGGTAAAAACATTTTGTTTTTATTTTTATTTTAAAAACATTTTGTTTTTATTTTTATTTTGTTTTTATTT|stop_gained&frameshift_variant|HIGH|CUBN|CUBN|Transcript|NM_001003148.2|mRNA|21/67||NM_001003148.2:c.2996+27_2996+28insTTTAAAAACATTTTGTTTTTATTTTTATTTTGTTTTTATTTTACATATCTTGGGAGGTAAAAACATTTTGTTTTTATTTTTAT||3054-3055|2981-2982|994|N/NTYLGR*KHFVFIFILKTFCFYFYFVFIX|aat/aaTA…
chr2	24101931	T	G	47.64	0|1	3,2	AC=1;AF=0.500;AN=2;BaseQRankSum=-8.420e-01;CSQ=G|missense_variant|MODERATE|CELF2|CELF2|Transcript|XM_038530142.1|mRNA|8/13||XM_038530142.1:c.830A>C|XP_038386070.1:p.Asn277Thr|849|830|277|N/T|aAt/aCt|||-1||SNV|||||||||XP_038386070.1|||||canFam4_genes_ncbi.gtf.gz||||||||||||||||||||||||||||||||||||,G|missense_variant|MODERATE|CELF2|CELF2|Transcript|XM_038530143.1|mRNA|8/12||XM_038530143.1:c.830A>C|…
chr2	34857139	A	C	55.64	0|1	21,3	AC=1;AF=0.500;AN=2;BaseQRankSum=-8.500e-01;CSQ=C|synonymous_variant|LOW|ANKHD1|ANKHD1|Transcript|NM_001204095.1|mRNA|29/34||NM_001204095.1:c.5475A>C|NP_001191024.1:p.Pro1825%3D|5629|5475|1825|P|ccA/ccC|||1||SNV|||||||||NP_001191024.1|||||canFam4_genes_ncbi.gtf.gz||||||||||||||||||||||||||||||||||||;DP=24;ExcessHet=3.0103;FS=2.395;MLEAC=1;MLEAF=0.500;MQ=59.80;MQRankSum=-2.520e+00;NEGATIVE_TRAIN_SI…
chr2	34857145	T	C	52.64	0|1	22,3	AC=1;AF=0.500;AN=2;BaseQRankSum=1.11;CSQ=C|synonymous_variant|LOW|ANKHD1|ANKHD1|Transcript|NM_001204095.1|mRNA|29/34||NM_001204095.1:c.5481T>C|NP_001191024.1:p.Asn1827%3D|5635|5481|1827|N|aaT/aaC|||1||SNV|||||||||NP_001191024.1|||||canFam4_genes_ncbi.gtf.gz||||||||||||||||||||||||||||||||||||;DP=25;ExcessHet=3.0103;FS=2.269;MLEAC=1;MLEAF=0.500;MQ=59.81;MQRankSum=-2.585e+00;NEGATIVE_TRAIN_SITE;QD=…
chr2	34857153	C	G	49.64	0|1	23,3	AC=1;AF=0.500;AN=2;BaseQRankSum=0.878;CSQ=G|missense_variant|MODERATE|ANKHD1|ANKHD1|Transcript|NM_001204095.1|mRNA|29/34||NM_001204095.1:c.5489C>G|NP_001191024.1:p.Thr1830Ser|5643|5489|1830|T/S|aCc/aGc|||1||SNV|||||||||NP_001191024.1|||||canFam4_genes_ncbi.gtf.gz||||||||||||||||||||||||||||||||||||;DP=26;ExcessHet=3.0103;FS=0.000;MLEAC=1;MLEAF=0.500;MQ=59.82;MQRankSum=-2.648e+00;NEGATIVE_TRAIN_SI…
chr2	34857154	C	T	49.64	0|1	23,3	AC=1;AF=0.500;AN=2;BaseQRankSum=0.855;CSQ=T|synonymous_variant|LOW|ANKHD1|ANKHD1|Transcript|NM_001204095.1|mRNA|29/34||NM_001204095.1:c.5490C>T|NP_001191024.1:p.Thr1830%3D|5644|5490|1830|T|acC/acT|||1||SNV|||||||||NP_001191024.1|||||canFam4_genes_ncbi.gtf.gz||||||||||||||||||||||||||||||||||||;DP=26;ExcessHet=3.0103;FS=0.000;MLEAC=1;MLEAF=0.500;MQ=59.82;MQRankSum=-2.648e+00;NEGATIVE_TRAIN_SITE;QD…
chr2	34857159	A	G	49.64	0|1	23,3	AC=1;AF=0.500;AN=2;BaseQRankSum=-8.190e-01;CSQ=G|missense_variant|MODERATE|ANKHD1|ANKHD1|Transcript|NM_001204095.1|mRNA|29/34||NM_001204095.1:c.5495A>G|NP_001191024.1:p.Asn1832Ser|5649|5495|1832|N/S|aAt/aGt|||1||SNV|||||||||NP_001191024.1|||||canFam4_genes_ncbi.gtf.gz||||||||||||||||||||||||||||||||||||;DP=26;ExcessHet=3.0103;FS=0.000;MLEAC=1;MLEAF=0.500;MQ=59.82;MQRankSum=-2.648e+00;NEGATIVE_TRA…
chr2	34857163	T	G	49.64	0|1	23,3	AC=1;AF=0.500;AN=2;BaseQRankSum=0.622;CSQ=G|synonymous_variant|LOW|ANKHD1|ANKHD1|Transcript|NM_001204095.1|mRNA|29/34||NM_001204095.1:c.5499T>G|NP_001191024.1:p.Val1833%3D|5653|5499|1833|V|gtT/gtG|||1||SNV|||||||||NP_001191024.1|||||canFam4_genes_ncbi.gtf.gz||||||||||||||||||||||||||||||||||||;DP=26;ExcessHet=3.0103;FS=0.000;MLEAC=1;MLEAF=0.500;MQ=59.82;MQRankSum=-2.648e+00;NEGATIVE_TRAIN_SITE;QD…
chr2	34857167	G	A	55.64	0|1	21,3	AC=1;AF=0.500;AN=2;BaseQRankSum=-1.216e+00;CSQ=A|missense_variant|MODERATE|ANKHD1|ANKHD1|Transcript|NM_001204095.1|mRNA|29/34||NM_001204095.1:c.5503G>A|NP_001191024.1:p.Ala1835Thr|5657|5503|1835|A/T|Gca/Aca|||1||SNV|||||||||NP_001191024.1|||||canFam4_genes_ncbi.gtf.gz||||||||||||||||||||||||||||||||||||;DP=24;ExcessHet=3.0103;FS=0.000;MLEAC=1;MLEAF=0.500;MQ=59.80;MQRankSum=-2.520e+00;NEGATIVE_TRA…
chr2	34857175	A	G	49.64	0|1	23,3	AC=1;AF=0.500;AN=2;BaseQRankSum=-1.159e+00;CSQ=G|synonymous_variant|LOW|ANKHD1|ANKHD1|Transcript|NM_001204095.1|mRNA|29/34||NM_001204095.1:c.5511A>G|NP_001191024.1:p.Val1837%3D|5665|5511|1837|V|gtA/gtG|||1||SNV|||||||||NP_001191024.1|||||canFam4_genes_ncbi.gtf.gz||||||||||||||||||||||||||||||||||||;DP=26;ExcessHet=3.0103;FS=0.000;MLEAC=1;MLEAF=0.500;MQ=59.82;MQRankSum=-2.648e+00;NEGATIVE_TRAIN_SI…
chr2	34857178	T	G	49.64	0|1	23,3	AC=1;AF=0.500;AN=2;BaseQRankSum=0.608;CSQ=G|synonymous_variant|LOW|ANKHD1|ANKHD1|Transcript|NM_001204095.1|mRNA|29/34||NM_001204095.1:c.5514T>G|NP_001191024.1:p.Arg1838%3D|5668|5514|1838|R|cgT/cgG|||1||SNV|||||||||NP_001191024.1|||||canFam4_genes_ncbi.gtf.gz||||||||||||||||||||||||||||||||||||;DP=26;ExcessHet=3.0103;FS=0.000;MLEAC=1;MLEAF=0.500;MQ=59.82;MQRankSum=-2.648e+00;NEGATIVE_TRAIN_SITE;QD…
chr2	34857182	T	C	52.64	0|1	22,3	AC=1;AF=0.500;AN=2;BaseQRankSum=0.622;CSQ=C|missense_variant|MODERATE|ANKHD1|ANKHD1|Transcript|NM_001204095.1|mRNA|29/34||NM_001204095.1:c.5518T>C|NP_001191024.1:p.Ser1840Pro|5672|5518|1840|S/P|Tct/Cct|||1||SNV|||||||||NP_001191024.1|||||canFam4_genes_ncbi.gtf.gz||||||||||||||||||||||||||||||||||||;DP=25;ExcessHet=3.0103;FS=2.269;MLEAC=1;MLEAF=0.500;MQ=59.81;MQRankSum=-2.585e+00;NEGATIVE_TRAIN_SI…
chr2	34857193	T	G	40.64	0|1	26,3	AC=1;AF=0.500;AN=2;BaseQRankSum=-2.540e-01;CSQ=G|synonymous_variant|LOW|ANKHD1|ANKHD1|Transcript|NM_001204095.1|mRNA|29/34||NM_001204095.1:c.5529T>G|NP_001191024.1:p.Val1843%3D|5683|5529|1843|V|gtT/gtG|||1||SNV|||||||||NP_001191024.1|||||canFam4_genes_ncbi.gtf.gz||||||||||||||||||||||||||||||||||||;DP=29;ExcessHet=3.0103;FS=0.000;MLEAC=1;MLEAF=0.500;MQ=59.83;MQRankSum=-2.831e+00;NEGATIVE_TRAIN_SI…
chr2	34857196	T	G	40.64	0|1	26,3	AC=1;AF=0.500;AN=2;BaseQRankSum=-1.174e+00;CSQ=G|synonymous_variant|LOW|ANKHD1|ANKHD1|Transcript|NM_001204095.1|mRNA|29/34||NM_001204095.1:c.5532T>G|NP_001191024.1:p.Ser1844%3D|5686|5532|1844|S|tcT/tcG|||1||SNV|||||||||NP_001191024.1|||||canFam4_genes_ncbi.gtf.gz||||||||||||||||||||||||||||||||||||;DP=29;ExcessHet=3.0103;FS=0.000;MLEAC=1;MLEAF=0.500;MQ=59.83;MQRankSum=-2.831e+00;NEGATIVE_TRAIN_SI…
chr2	34857199	A	T	43.64	0|1	25,3	AC=1;AF=0.500;AN=2;BaseQRankSum=1.19;CSQ=T|synonymous_variant|LOW|ANKHD1|ANKHD1|Transcript|NM_001204095.1|mRNA|29/34||NM_001204095.1:c.5535A>T|NP_001191024.1:p.Leu1845%3D|5689|5535|1845|L|ctA/ctT|||1||SNV|||||||||NP_001191024.1|||||canFam4_genes_ncbi.gtf.gz||||||||||||||||||||||||||||||||||||;DP=28;ExcessHet=3.0103;FS=0.000;MLEAC=1;MLEAF=0.500;MQ=59.83;MQRankSum=-2.771e+00;NEGATIVE_TRAIN_SITE;QD=…
chr2	47056667	G	A	43.64	0|1	11,2	AC=1;AF=0.500;AN=2;BaseQRankSum=-1.051e+00;CSQ=A|synonymous_variant|LOW|ZSWIM6|ZSWIM6|Transcript|XM_038530694.1|mRNA|1/14||XM_038530694.1:c.240G>A|XP_038386622.1:p.Ala80%3D|255|240|80|A|gcG/gcA|||1||SNV|||||||||XP_038386622.1|||||canFam4_genes_ncbi.gtf.gz||||||||||||||||||||||||||||||||||||;DP=13;ExcessHet=3.0103;FS=0.000;MLEAC=1;MLEAF=0.500;MQ=60.00;MQRankSum=0.00;QD=3.36;ReadPosRankSum=-1.682e+…
chr2	67817093	A	G	46.64	0|1	10,2	AC=1;AF=0.500;AN=2;BaseQRankSum=-2.362e+00;CSQ=G|synonymous_variant|LOW|RNF19B|RNF19B|Transcript|XM_038531172.1|mRNA|5/10||XM_038531172.1:c.1179A>G|XP_038387100.1:p.Arg393%3D|1194|1179|393|R|agA/agG|||1||SNV|||||||||XP_038387100.1|||||canFam4_genes_ncbi.gtf.gz||||||||||||||||||||||||||||||||||||,G|synonymous_variant|LOW|RNF19B|RNF19B|Transcript|XM_038531173.1|mRNA|5/10||XM_038531173.1:c.1176A>G|X…
chr2	67817099	A	G	46.64	0|1	10,2	AC=1;AF=0.500;AN=2;BaseQRankSum=-1.967e+00;CSQ=G|synonymous_variant|LOW|RNF19B|RNF19B|Transcript|XM_038531172.1|mRNA|5/10||XM_038531172.1:c.1185A>G|XP_038387100.1:p.Glu395%3D|1200|1185|395|E|gaA/gaG|||1||SNV|||||||||XP_038387100.1|||||canFam4_genes_ncbi.gtf.gz||||||||||||||||||||||||||||||||||||,G|synonymous_variant|LOW|RNF19B|RNF19B|Transcript|XM_038531173.1|mRNA|5/10||XM_038531173.1:c.1182A>G|X…
chr2	67817117	A	G	37.64	0|1	13,2	AC=1;AF=0.500;AN=2;BaseQRankSum=-2.323e+00;CSQ=G|synonymous_variant|LOW|RNF19B|RNF19B|Transcript|XM_038531172.1|mRNA|5/10||XM_038531172.1:c.1203A>G|XP_038387100.1:p.Lys401%3D|1218|1203|401|K|aaA/aaG|||1||SNV|||||||||XP_038387100.1|||||canFam4_genes_ncbi.gtf.gz||||||||||||||||||||||||||||||||||||,G|synonymous_variant|LOW|RNF19B|RNF19B|Transcript|XM_038531173.1|mRNA|5/10||XM_038531173.1:c.1200A>G|X…
chr2	67817120	T	C	37.64	0|1	13,2	AC=1;AF=0.500;AN=2;BaseQRankSum=-1.741e+00;CSQ=C|synonymous_variant|LOW|RNF19B|RNF19B|Transcript|XM_038531172.1|mRNA|5/10||XM_038531172.1:c.1206T>C|XP_038387100.1:p.His402%3D|1221|1206|402|H|caT/caC|||1||SNV|||||||||XP_038387100.1|||||canFam4_genes_ncbi.gtf.gz||||||||||||||||||||||||||||||||||||,C|synonymous_variant|LOW|RNF19B|RNF19B|Transcript|XM_038531173.1|mRNA|5/10||XM_038531173.1:c.1203T>C|X…
chr2	71782648	G	T	31.64	0|1	15,2	AC=1;AF=0.500;AN=2;BaseQRankSum=0.668;CSQ=T|missense_variant|MODERATE|EYA3|EYA3|Transcript|XM_038531378.1|mRNA|10/18||XM_038531378.1:c.851G>T|XP_038387306.1:p.Gly284Val|1066|851|284|G/V|gGc/gTc|||1||SNV|||||||||XP_038387306.1|||||canFam4_genes_ncbi.gtf.gz||||||||||||||||||||||||||||||||||||,T|missense_variant|MODERATE|EYA3|EYA3|Transcript|XM_038531380.1|mRNA|11/19||XM_038531380.1:c.851G>T|XP_0383…
chr2	84422315	CT	C	34.6	0/1	11,2	AC=1;AF=0.500;AN=2;BaseQRankSum=-3.307e+00;CSQ=-|frameshift_variant|HIGH|EXOSC10|EXOSC10|Transcript|XM_038532034.1|mRNA|4/25||XM_038532034.1:c.420del|XP_038387962.1:p.Val141SerfsTer12|467|420|140|P/X|ccT/cc|||1||deletion|||||||||XP_038387962.1|||||canFam4_genes_ncbi.gtf.gz||||||||||||||||||||||||||||||||||||,-|frameshift_variant|HIGH|EXOSC10|EXOSC10|Transcript|XM_038532035.1|mRNA|3/24||XM_0385320…
chr20	2507045	T	A	58.64	0|1	6,2	AC=1;AF=0.500;AN=2;BaseQRankSum=0.00;CSQ=A|synonymous_variant|LOW|GATA2|GATA2|Transcript|XM_038565479.1|mRNA|3/6||XM_038565479.1:c.858A>T|XP_038421407.1:p.Ala286%3D|1108|858|286|A|gcA/gcT|||-1||SNV|||||||||XP_038421407.1|||||canFam4_genes_ncbi.gtf.gz||||||||||||||||||||||||||||||||||||,A|upstream_gene_variant|MODIFIER|LOC111089996|LOC111089996|Transcript|XM_038565481.1|mRNA|||||||||||3447|1||SNV|…
chr20	2507054	G	T	55.64	0|1	7,2	AC=1;AF=0.500;AN=2;BaseQRankSum=0.00;CSQ=T|synonymous_variant|LOW|GATA2|GATA2|Transcript|XM_038565479.1|mRNA|3/6||XM_038565479.1:c.849C>A|XP_038421407.1:p.Arg283%3D|1099|849|283|R|cgC/cgA|||-1||SNV|||||||||XP_038421407.1|||||canFam4_genes_ncbi.gtf.gz||||||||||||||||||||||||||||||||||||,T|upstream_gene_variant|MODIFIER|LOC111089996|LOC111089996|Transcript|XM_038565481.1|mRNA|||||||||||3438|1||SNV|…
chr20	7111917	A	G	43.64	0|1	11,2	AC=1;AF=0.500;AN=2;BaseQRankSum=-1.823e+00;CSQ=G|synonymous_variant|LOW|ATG7|ATG7|Transcript|XM_038565623.1|mRNA|18/19||XM_038565623.1:c.2061T>C|XP_038421551.1:p.His687%3D|2131|2061|687|H|caT/caC|||-1||SNV|||||||||XP_038421551.1|||||canFam4_genes_ncbi.gtf.gz||||||||||||||||||||||||||||||||||||,G|synonymous_variant|LOW|ATG7|ATG7|Transcript|XM_038565624.1|mRNA|18/20||XM_038565624.1:c.2061T>C|XP_038…
chr20	7111920	C	G	43.64	0|1	11,2	AC=1;AF=0.500;AN=2;BaseQRankSum=-2.093e+00;CSQ=G|synonymous_variant|LOW|ATG7|ATG7|Transcript|XM_038565623.1|mRNA|18/19||XM_038565623.1:c.2058G>C|XP_038421551.1:p.Leu686%3D|2128|2058|686|L|ctG/ctC|||-1||SNV|||||||||XP_038421551.1|||||canFam4_genes_ncbi.gtf.gz||||||||||||||||||||||||||||||||||||,G|synonymous_variant|LOW|ATG7|ATG7|Transcript|XM_038565624.1|mRNA|18/20||XM_038565624.1:c.2058G>C|XP_038…
chr20	7111925	A	G	43.64	0|1	11,2	AC=1;AF=0.500;AN=2;BaseQRankSum=-9.830e-01;CSQ=G|synonymous_variant|LOW|ATG7|ATG7|Transcript|XM_038565623.1|mRNA|18/19||XM_038565623.1:c.2053T>C|XP_038421551.1:p.Leu685%3D|2123|2053|685|L|Ttg/Ctg|||-1||SNV|||||||||XP_038421551.1|||||canFam4_genes_ncbi.gtf.gz||||||||||||||||||||||||||||||||||||,G|synonymous_variant|LOW|ATG7|ATG7|Transcript|XM_038565624.1|mRNA|18/20||XM_038565624.1:c.2053T>C|XP_038…
chr20	7111929	G	A	43.64	0|1	11,2	AC=1;AF=0.500;AN=2;BaseQRankSum=-2.093e+00;CSQ=A|synonymous_variant|LOW|ATG7|ATG7|Transcript|XM_038565623.1|mRNA|18/19||XM_038565623.1:c.2049C>T|XP_038421551.1:p.Leu683%3D|2119|2049|683|L|ctC/ctT|||-1||SNV|||||||||XP_038421551.1|||||canFam4_genes_ncbi.gtf.gz||||||||||||||||||||||||||||||||||||,A|synonymous_variant|LOW|ATG7|ATG7|Transcript|XM_038565624.1|mRNA|18/20||XM_038565624.1:c.2049C>T|XP_038…
chr20	7111977	C	G	34.64	0|1	14,2	AC=1;AF=0.500;AN=2;BaseQRankSum=-1.039e+00;CSQ=G|synonymous_variant|LOW|ATG7|ATG7|Transcript|XM_038565623.1|mRNA|18/19||XM_038565623.1:c.2001G>C|XP_038421551.1:p.Ala667%3D|2071|2001|667|A|gcG/gcC|||-1||SNV|||||||||XP_038421551.1|||||canFam4_genes_ncbi.gtf.gz||||||||||||||||||||||||||||||||||||,G|synonymous_variant|LOW|ATG7|ATG7|Transcript|XM_038565624.1|mRNA|18/20||XM_038565624.1:c.2001G>C|XP_038…
chr20	7111980	T	C	34.64	0|1	14,2	AC=1;AF=0.500;AN=2;BaseQRankSum=-3.735e+00;CSQ=C|synonymous_variant|LOW|ATG7|ATG7|Transcript|XM_038565623.1|mRNA|18/19||XM_038565623.1:c.1998A>G|XP_038421551.1:p.Leu666%3D|2068|1998|666|L|ctA/ctG|||-1||SNV|||||||||XP_038421551.1|||||canFam4_genes_ncbi.gtf.gz||||||||||||||||||||||||||||||||||||,C|synonymous_variant|LOW|ATG7|ATG7|Transcript|XM_038565624.1|mRNA|18/20||XM_038565624.1:c.1998A>G|XP_038…
chr20	7111986	A	G	34.64	0|1	14,2	AC=1;AF=0.500;AN=2;BaseQRankSum=-3.735e+00;CSQ=G|synonymous_variant|LOW|ATG7|ATG7|Transcript|XM_038565623.1|mRNA|18/19||XM_038565623.1:c.1992T>C|XP_038421551.1:p.Asn664%3D|2062|1992|664|N|aaT/aaC|||-1||SNV|||||||||XP_038421551.1|||||canFam4_genes_ncbi.gtf.gz||||||||||||||||||||||||||||||||||||,G|synonymous_variant|LOW|ATG7|ATG7|Transcript|XM_038565624.1|mRNA|18/20||XM_038565624.1:c.1992T>C|XP_038…
chr20	7111987	T	G	34.64	0|1	14,2	AC=1;AF=0.500;AN=2;BaseQRankSum=-3.735e+00;CSQ=G|missense_variant|MODERATE|ATG7|ATG7|Transcript|XM_038565623.1|mRNA|18/19||XM_038565623.1:c.1991A>C|XP_038421551.1:p.Asn664Thr|2061|1991|664|N/T|aAt/aCt|||-1||SNV|||||||||XP_038421551.1|||||canFam4_genes_ncbi.gtf.gz||||||||||||||||||||||||||||||||||||,G|missense_variant|MODERATE|ATG7|ATG7|Transcript|XM_038565624.1|mRNA|18/20||XM_038565624.1:c.1991A>…
chr20	7111989	A	G	34.64	0|1	14,2	AC=1;AF=0.500;AN=2;BaseQRankSum=-3.598e+00;CSQ=G|synonymous_variant|LOW|ATG7|ATG7|Transcript|XM_038565623.1|mRNA|18/19||XM_038565623.1:c.1989T>C|XP_038421551.1:p.Phe663%3D|2059|1989|663|F|ttT/ttC|||-1||SNV|||||||||XP_038421551.1|||||canFam4_genes_ncbi.gtf.gz||||||||||||||||||||||||||||||||||||,G|synonymous_variant|LOW|ATG7|ATG7|Transcript|XM_038565624.1|mRNA|18/20||XM_038565624.1:c.1989T>C|XP_038…
chr20	7111999	C	T	40.64	0|1	12,2	AC=1;AF=0.500;AN=2;BaseQRankSum=-1.700e-01;CSQ=T|missense_variant|MODERATE|ATG7|ATG7|Transcript|XM_038565623.1|mRNA|18/19||XM_038565623.1:c.1979G>A|XP_038421551.1:p.Arg660Gln|2049|1979|660|R/Q|cGa/cAa|||-1||SNV|||||||||XP_038421551.1|||||canFam4_genes_ncbi.gtf.gz||||||||||||||||||||||||||||||||||||,T|missense_variant|MODERATE|ATG7|ATG7|Transcript|XM_038565624.1|mRNA|18/20||XM_038565624.1:c.1979G>…
chr20	7112001	T	C	40.64	0|1	12,2	AC=1;AF=0.500;AN=2;BaseQRankSum=-2.813e+00;CSQ=C|synonymous_variant|LOW|ATG7|ATG7|Transcript|XM_038565623.1|mRNA|18/19||XM_038565623.1:c.1977A>G|XP_038421551.1:p.Glu659%3D|2047|1977|659|E|gaA/gaG|||-1||SNV|||||||||XP_038421551.1|||||canFam4_genes_ncbi.gtf.gz||||||||||||||||||||||||||||||||||||,C|synonymous_variant|LOW|ATG7|ATG7|Transcript|XM_038565624.1|mRNA|18/20||XM_038565624.1:c.1977A>G|XP_038…
chr20	32349221	C	A	283.64	0/1	15,12	AC=1;AF=0.500;AN=2;BaseQRankSum=2.00;CSQ=A|missense_variant|MODERATE|FAM107A|FAM107A|Transcript|XM_038565999.1|mRNA|4/5||XM_038565999.1:c.287C>A|XP_038421927.1:p.Pro96Gln|624|287|96|P/Q|cCg/cAg|||1||SNV|||||||||XP_038421927.1|||||canFam4_genes_ncbi.gtf.gz||||||||||||||||||||||||||||||||||||,A|missense_variant|MODERATE|FAM107A|FAM107A|Transcript|XM_038566000.1|mRNA|3/4||XM_038566000.1:c.278C>A|XP_…
chr20	32668310	C	T	142.64	0/1	3,5	AC=1;AF=0.500;AN=2;BaseQRankSum=-4.310e-01;CSQ=T|missense_variant|MODERATE|FLNB|FLNB|Transcript|XM_038566049.1|mRNA|41/48||XM_038566049.1:c.6466G>A|XP_038421977.1:p.Asp2156Asn|6466|6466|2156|D/N|Gac/Aac|||-1||SNV|||||||||XP_038421977.1|||||canFam4_genes_ncbi.gtf.gz||||||||||||||||||||||||||||||||||||;DP=9;ExcessHet=3.0103;FS=3.332;MLEAC=1;MLEAF=0.500;MQ=60.00;MQRankSum=0.00;QD=17.83;ReadPosRankSu…
chr20	33194346	T	G	199.64	0/1	13,9	AC=1;AF=0.500;AN=2;BaseQRankSum=-1.427e+00;CSQ=G|missense_variant|MODERATE|DNAH12|DNAH12|Transcript|XM_038566103.1|mRNA|13/75||XM_038566103.1:c.1683T>G|XP_038422031.1:p.Asp561Glu|1683|1683|561|D/E|gaT/gaG|||1||SNV|||||||||XP_038422031.1|||||canFam4_genes_ncbi.gtf.gz||||||||||||||||||||||||||||||||||||;DP=23;ExcessHet=3.0103;FS=0.000;MLEAC=1;MLEAF=0.500;MQ=60.00;MQRankSum=0.00;QD=9.07;ReadPosRankS…
chr20	39460465	C	A	293.64	0/1	13,12	AC=1;AF=0.500;AN=2;BaseQRankSum=1.79;CSQ=A|synonymous_variant|LOW|IFRD2|IFRD2|Transcript|XM_038566382.1|mRNA|12/12||XM_038566382.1:c.1276C>A|XP_038422310.1:p.Arg426%3D|1467|1276|426|R|Cga/Aga|||1||SNV|||||||||XP_038422310.1|||||canFam4_genes_ncbi.gtf.gz||||||||||||||||||||||||||||||||||||,A|synonymous_variant|LOW|IFRD2|IFRD2|Transcript|XM_038566383.1|mRNA|12/12||XM_038566383.1:c.1252C>A|XP_038422…
chr20	39885608	G	A	239.64	0/1	13,9	AC=1;AF=0.500;AN=2;BaseQRankSum=2.92;CSQ=A|missense_variant|MODERATE|CDHR4|CDHR4|Transcript|XM_038565357.1|mRNA|9/20||XM_038565357.1:c.1087G>A|XP_038421285.1:p.Ala363Thr|1087|1087|363|A/T|Gcg/Acg|||1||SNV|||||||||XP_038421285.1|||||canFam4_genes_ncbi.gtf.gz||||||||||||||||||||||||||||||||||||,A|upstream_gene_variant|MODIFIER|INKA1|INKA1|Transcript|XM_038566415.1|mRNA|||||||||||73|-1||SNV|||||||||…
chr20	40020743	G	A	386.64	0/1	14,15	AC=1;AF=0.500;AN=2;BaseQRankSum=1.30;CSQ=A|synonymous_variant|LOW|BSN|BSN|Transcript|XM_038565358.1|mRNA|5/11||XM_038565358.1:c.7662C>T|XP_038421286.1:p.Thr2554%3D|7662|7662|2554|T|acC/acT|||-1||SNV|||||||||XP_038421286.1|||||canFam4_genes_ncbi.gtf.gz||||||||||||||||||||||||||||||||||||;DP=29;ExcessHet=3.0103;FS=0.000;MLEAC=1;MLEAF=0.500;MQ=60.00;MQRankSum=0.00;QD=13.33;ReadPosRankSum=1.35;SOR=0.…
chr20	40486562	G	A	172.64	0/1	14,7	AC=1;AF=0.500;AN=2;BaseQRankSum=2.53;CSQ=A|downstream_gene_variant|MODIFIER|USP19|USP19|Transcript|XM_038566479.1|mRNA|||||||||||4718|1||SNV|||||||||XP_038422407.1|||||canFam4_genes_ncbi.gtf.gz||||||||||||||||||||||||||||||||||||,A|downstream_gene_variant|MODIFIER|USP19|USP19|Transcript|XM_038566480.1|mRNA|||||||||||4718|1||SNV|||||||||XP_038422408.1|||||canFam4_genes_ncbi.gtf.gz|||||||||||||||||…
chr20	40555188	C	G	170.64	0/1	5,10	AC=1;AF=0.500;AN=2;BaseQRankSum=-2.216e+00;CSQ=G|downstream_gene_variant|MODIFIER|MIR191|MIR191|Transcript|NR_049267.1|primary_transcript|||||||||||3921|1||SNV||||||||||||||canFam4_genes_ncbi.gtf.gz||||||||||||||||||||||||||||||||||||,G|downstream_gene_variant|MODIFIER|MIR425|MIR425|Transcript|NR_049268.1|primary_transcript|||||||||||3444|1||SNV||||||||||||||canFam4_genes_ncbi.gtf.gz|||||||||||||…
chr20	40888900	G	A	272.64	0/1	8,11	AC=1;AF=0.500;AN=2;BaseQRankSum=1.28;CSQ=A|missense_variant|MODERATE|CELSR3|CELSR3|Transcript|XM_038566524.1|mRNA|35/36||XM_038566524.1:c.9332G>A|XP_038422452.1:p.Arg3111His|9336|9332|3111|R/H|cGt/cAt|||1||SNV|||||||||XP_038422452.1|||||canFam4_genes_ncbi.gtf.gz||||||||||||||||||||||||||||||||||||,A|missense_variant|MODERATE|CELSR3|CELSR3|Transcript|XM_038566525.1|mRNA|35/36||XM_038566525.1:c.932…
chr20	40932553	C	T	351.64	0/1	12,14	AC=1;AF=0.500;AN=2;BaseQRankSum=1.02;CSQ=T|synonymous_variant|LOW|COL7A1|COL7A1|Transcript|NM_001002980.1|mRNA|14/118||NM_001002980.1:c.1872C>T|NP_001002980.1:p.Ala624%3D|1872|1872|624|A|gcC/gcT|||1||SNV|||||||||NP_001002980.1|||||canFam4_genes_ncbi.gtf.gz||||||||||||||||||||||||||||||||||||;DP=28;ExcessHet=3.0103;FS=0.000;MLEAC=1;MLEAF=0.500;MQ=60.00;MQRankSum=0.00;QD=13.52;ReadPosRankSum=0.293;…
chr20	42117430	G	A	181.64	0/1	11,7	AC=1;AF=0.500;AN=2;BaseQRankSum=0.00;CSQ=A|synonymous_variant|LOW|SETD2|SETD2|Transcript|XM_038566630.1|mRNA|3/21||XM_038566630.1:c.1314G>A|XP_038422558.1:p.Glu438%3D|1374|1314|438|E|gaG/gaA|||1||SNV|||||||||XP_038422558.1|||||canFam4_genes_ncbi.gtf.gz||||||||||||||||||||||||||||||||||||,A|synonymous_variant|LOW|SETD2|SETD2|Transcript|XM_038566631.1|mRNA|3/22||XM_038566631.1:c.1314G>A|XP_03842255…
chr20	42311603	C	A	265.64	0/1	8,10	AC=1;AF=0.500;AN=2;BaseQRankSum=0.308;CSQ=A|missense_variant|MODERATE|PTH1R|PTH1R|Transcript|NM_001003155.1|mRNA|14/14||NM_001003155.1:c.1715G>T|NP_001003155.1:p.Gly572Val|1979|1715|572|G/V|gGg/gTg|||-1||SNV|||||||||NP_001003155.1|||||canFam4_genes_ncbi.gtf.gz||||||||||||||||||||||||||||||||||||;DP=19;ExcessHet=3.0103;FS=2.003;MLEAC=1;MLEAF=0.500;MQ=60.00;MQRankSum=0.00;QD=14.76;ReadPosRankSum=1.…
chr20	42311930	G	A	251.64	0/1	13,10	AC=1;AF=0.500;AN=2;BaseQRankSum=2.42;CSQ=A|splice_region_variant&intron_variant|LOW|PTH1R|PTH1R|Transcript|NM_001003155.1|mRNA||13/13|NM_001003155.1:c.1393-5C>T|||||||||-1||SNV|||||||||NP_001003155.1|||||canFam4_genes_ncbi.gtf.gz||||||||||||||||||||||||||||||||||||;DP=24;ExcessHet=3.0103;FS=9.791;MLEAC=1;MLEAF=0.500;MQ=60.00;MQRankSum=0.00;QD=10.94;ReadPosRankSum=0.203;SOR=2.475;VQSLOD=20.80;culp…
chr20	42487747	C	T	323.64	0/1	14,13	AC=1;AF=0.500;AN=2;BaseQRankSum=1.13;CSQ=T|missense_variant|MODERATE|ALS2CL|ALS2CL|Transcript|XM_038566653.1|mRNA|18/26||XM_038566653.1:c.1993C>T|XP_038422581.1:p.Arg665Trp|2139|1993|665|R/W|Cgg/Tgg|||1||SNV|||||||||XP_038422581.1|||||canFam4_genes_ncbi.gtf.gz||||||||||||||||||||||||||||||||||||,T|missense_variant|MODERATE|ALS2CL|ALS2CL|Transcript|XM_038566654.1|mRNA|18/26||XM_038566654.1:c.1993C…
chr20	44465931	G	A	411.64	0/1	16,17	AC=1;AF=0.500;AN=2;BaseQRankSum=-2.822e+00;CSQ=A|splice_region_variant&intron_variant|LOW|SLC25A42|SLC25A42|Transcript|XM_038566771.1|mRNA||2/8|XM_038566771.1:c.-34-5C>T|||||||||-1||SNV|||||||||XP_038422699.1|||||canFam4_genes_ncbi.gtf.gz||||||||||||||||||||||||||||||||||||,A|splice_region_variant&intron_variant|LOW|SLC25A42|SLC25A42|Transcript|XM_038566772.1|mRNA||2/8|XM_038566772.1:c.12-5C>T|||…
chr20	51158594	GC	G	40.6	0/1	5,2	AC=1;AF=0.500;AN=2;BaseQRankSum=-1.981e+00;CSQ=-|frameshift_variant|HIGH|TYK2|TYK2|Transcript|XM_038567322.1|mRNA|13/26||XM_038567322.1:c.1684del|XP_038423250.1:p.Arg562GlyfsTer76|2219|1681|561|P/X|Ccc/cc|||1||deletion|||||||||XP_038423250.1|||||canFam4_genes_ncbi.gtf.gz||||||3||||||||||||||||||||||||||||||,-|frameshift_variant|HIGH|TYK2|TYK2|Transcript|XM_038567323.1|mRNA|12/25||XM_038567323.1:c…
chr21	16105585	G	C	64.64	0|1	4,2	AC=1;AF=0.500;AN=2;BaseQRankSum=-1.834e+00;CSQ=C|splice_region_variant&intron_variant|LOW|ANKRD42|ANKRD42|Transcript|XM_038568465.1|mRNA||1/12|XM_038568465.1:c.59-3C>G|||||||||-1||SNV|||||||||XP_038424393.1|||||canFam4_genes_ncbi.gtf.gz||||||||||||||||||||||||||||||||||||,C|splice_region_variant&intron_variant|LOW|ANKRD42|ANKRD42|Transcript|XM_038568466.1|mRNA||1/12|XM_038568466.1:c.59-3C>G||||||…
chr21	16105590	T	A	64.64	0|1	4,2	AC=1;AF=0.500;AN=2;BaseQRankSum=-8.420e-01;CSQ=A|splice_region_variant&intron_variant|LOW|ANKRD42|ANKRD42|Transcript|XM_038568465.1|mRNA||1/12|XM_038568465.1:c.59-8A>T|||||||||-1||SNV|||||||||XP_038424393.1|||||canFam4_genes_ncbi.gtf.gz||||||||||||||||||||||||||||||||||||,A|splice_region_variant&intron_variant|LOW|ANKRD42|ANKRD42|Transcript|XM_038568466.1|mRNA||1/12|XM_038568466.1:c.59-8A>T||||||…
chr21	20228206	C	T	90.64	0/1	3,4	AC=1;AF=0.500;AN=2;BaseQRankSum=-1.068e+00;CSQ=T|splice_region_variant&intron_variant|LOW|TENM4|TENM4|Transcript|XM_038568485.1|mRNA||16/34|XM_038568485.1:c.2390-7C>T|||||||||1||SNV|||||||||XP_038424413.1|||||canFam4_genes_ncbi.gtf.gz||||||||||||||||||||||||||||||||||||;DP=9;ExcessHet=3.0103;FS=3.332;MLEAC=1;MLEAF=0.500;MQ=60.00;MQRankSum=0.00;QD=12.95;ReadPosRankSum=-1.006e+00;SOR=0.105;VQSLOD=2…
chr21	20848827	C	T	259.64	0/1	14,11	AC=1;AF=0.500;AN=2;BaseQRankSum=-3.720e-01;CSQ=T|synonymous_variant|LOW|ALG8|ALG8|Transcript|XM_038568498.1|mRNA|13/13||XM_038568498.1:c.1485C>T|XP_038424426.1:p.Thr495%3D|1547|1485|495|T|acC/acT|||1||SNV|||||||||XP_038424426.1|||||canFam4_genes_ncbi.gtf.gz||||||||||||||||||||||||||||||||||||,T|synonymous_variant|LOW|ALG8|ALG8|Transcript|XM_038568499.1|mRNA|11/11||XM_038568499.1:c.1314C>T|XP_0384…
chr21	21456682	C	T	31.64	0|1	15,2	AC=1;AF=0.500;AN=2;BaseQRankSum=-2.556e+00;CSQ=T|synonymous_variant|LOW|PAK1|PAK1|Transcript|XM_038568519.1|mRNA|2/15||XM_038568519.1:c.16C>T|XP_038424447.1:p.Leu6%3D|229|16|6|L|Cta/Tta|||1||SNV|||||||||XP_038424447.1|||||canFam4_genes_ncbi.gtf.gz||||||||||||||||||||||||||||||||||||,T|synonymous_variant|LOW|PAK1|PAK1|Transcript|XM_038568520.1|mRNA|2/15||XM_038568520.1:c.16C>T|XP_038424448.1:p.Leu…
chr21	21456687	C	T	34.64	0|1	14,2	AC=1;AF=0.500;AN=2;BaseQRankSum=-2.457e+00;CSQ=T|synonymous_variant|LOW|PAK1|PAK1|Transcript|XM_038568519.1|mRNA|2/15||XM_038568519.1:c.21C>T|XP_038424447.1:p.Asp7%3D|234|21|7|D|gaC/gaT|||1||SNV|||||||||XP_038424447.1|||||canFam4_genes_ncbi.gtf.gz||||||||||||||||||||||||||||||||||||,T|synonymous_variant|LOW|PAK1|PAK1|Transcript|XM_038568520.1|mRNA|2/15||XM_038568520.1:c.21C>T|XP_038424448.1:p.Asp…
chr21	21456688	A	G	34.64	0|1	14,2	AC=1;AF=0.500;AN=2;BaseQRankSum=-2.457e+00;CSQ=G|missense_variant|MODERATE|PAK1|PAK1|Transcript|XM_038568519.1|mRNA|2/15||XM_038568519.1:c.22A>G|XP_038424447.1:p.Ile8Val|235|22|8|I/V|Att/Gtt|||1||SNV|||||||||XP_038424447.1|||||canFam4_genes_ncbi.gtf.gz||||||||||||||||||||||||||||||||||||,G|missense_variant|MODERATE|PAK1|PAK1|Transcript|XM_038568520.1|mRNA|2/15||XM_038568520.1:c.22A>G|XP_038424448…
chr21	21456690	T	C	34.64	0|1	14,2	AC=1;AF=0.500;AN=2;BaseQRankSum=-2.457e+00;CSQ=C|synonymous_variant|LOW|PAK1|PAK1|Transcript|XM_038568519.1|mRNA|2/15||XM_038568519.1:c.24T>C|XP_038424447.1:p.Ile8%3D|237|24|8|I|atT/atC|||1||SNV|||||||||XP_038424447.1|||||canFam4_genes_ncbi.gtf.gz||||||||||||||||||||||||||||||||||||,C|synonymous_variant|LOW|PAK1|PAK1|Transcript|XM_038568520.1|mRNA|2/15||XM_038568520.1:c.24T>C|XP_038424448.1:p.Ile…
chr21	21456693	A	G	34.64	0|1	14,2	AC=1;AF=0.500;AN=2;BaseQRankSum=-2.353e+00;CSQ=G|synonymous_variant|LOW|PAK1|PAK1|Transcript|XM_038568519.1|mRNA|2/15||XM_038568519.1:c.27A>G|XP_038424447.1:p.Gln9%3D|240|27|9|Q|caA/caG|||1||SNV|||||||||XP_038424447.1|||||canFam4_genes_ncbi.gtf.gz||||||||||||||||||||||||||||||||||||,G|synonymous_variant|LOW|PAK1|PAK1|Transcript|XM_038568520.1|mRNA|2/15||XM_038568520.1:c.27A>G|XP_038424448.1:p.Gln…
chr21	26364982	C	A	40.64	0|1	12,2	AC=1;AF=0.500;AN=2;BaseQRankSum=-2.211e+00;CSQ=A|synonymous_variant|LOW|NUP98|NUP98|Transcript|XM_038568777.1|mRNA|29/33||XM_038568777.1:c.4599G>T|XP_038424705.1:p.Arg1533%3D|4786|4599|1533|R|cgG/cgT|||-1||SNV|||||||||XP_038424705.1|||||canFam4_genes_ncbi.gtf.gz||||||||||||||||||||||||||||||||||||,A|synonymous_variant|LOW|NUP98|NUP98|Transcript|XM_038568778.1|mRNA|29/33||XM_038568778.1:c.4599G>T|…
chr21	26364985	C	G	40.64	0|1	12,2	AC=1;AF=0.500;AN=2;BaseQRankSum=-2.093e+00;CSQ=G|synonymous_variant|LOW|NUP98|NUP98|Transcript|XM_038568777.1|mRNA|29/33||XM_038568777.1:c.4596G>C|XP_038424705.1:p.Leu1532%3D|4783|4596|1532|L|ctG/ctC|||-1||SNV|||||||||XP_038424705.1|||||canFam4_genes_ncbi.gtf.gz||||||||||||||||||||||||||||||||||||,G|synonymous_variant|LOW|NUP98|NUP98|Transcript|XM_038568778.1|mRNA|29/33||XM_038568778.1:c.4596G>C|…
chr21	26364991	C	T	43.64	0|1	11,2	AC=1;AF=0.500;AN=2;BaseQRankSum=-3.307e+00;CSQ=T|synonymous_variant|LOW|NUP98|NUP98|Transcript|XM_038568777.1|mRNA|29/33||XM_038568777.1:c.4590G>A|XP_038424705.1:p.Glu1530%3D|4777|4590|1530|E|gaG/gaA|||-1||SNV|||||||||XP_038424705.1|||||canFam4_genes_ncbi.gtf.gz||||||||||||||||||||||||||||||||||||,T|synonymous_variant|LOW|NUP98|NUP98|Transcript|XM_038568778.1|mRNA|29/33||XM_038568778.1:c.4590G>A|…
chr21	26364997	C	A	43.64	0|1	11,2	AC=1;AF=0.500;AN=2;BaseQRankSum=-3.307e+00;CSQ=A|missense_variant|MODERATE|NUP98|NUP98|Transcript|XM_038568777.1|mRNA|29/33||XM_038568777.1:c.4584G>T|XP_038424705.1:p.Leu1528Phe|4771|4584|1528|L/F|ttG/ttT|||-1||SNV|||||||||XP_038424705.1|||||canFam4_genes_ncbi.gtf.gz||||||||||||||||||||||||||||||||||||,A|missense_variant|MODERATE|NUP98|NUP98|Transcript|XM_038568778.1|mRNA|29/33||XM_038568778.1:c.…
chr21	26364999	A	G	43.64	0|1	11,2	AC=1;AF=0.500;AN=2;BaseQRankSum=-1.752e+00;CSQ=G|synonymous_variant|LOW|NUP98|NUP98|Transcript|XM_038568777.1|mRNA|29/33||XM_038568777.1:c.4582T>C|XP_038424705.1:p.Leu1528%3D|4769|4582|1528|L|Ttg/Ctg|||-1||SNV|||||||||XP_038424705.1|||||canFam4_genes_ncbi.gtf.gz||||||||||||||||||||||||||||||||||||,G|synonymous_variant|LOW|NUP98|NUP98|Transcript|XM_038568778.1|mRNA|29/33||XM_038568778.1:c.4582T>C|…
chr21	26728380	C	T	58.64	0|1	20,3	AC=1;AF=0.500;AN=2;BaseQRankSum=-7.110e-01;CSQ=T|synonymous_variant|LOW|RRM1|RRM1|Transcript|XM_038568834.1|mRNA|7/19||XM_038568834.1:c.573C>T|XP_038424762.1:p.Asn191%3D|876|573|191|N|aaC/aaT|||1||SNV|||||||||XP_038424762.1|||||canFam4_genes_ncbi.gtf.gz||||||||||||||||||||||||||||||||||||,T|synonymous_variant|LOW|RRM1|RRM1|Transcript|XM_038568835.1|mRNA|7/19||XM_038568835.1:c.534C>T|XP_038424763.…
chr21	26728383	T	A	58.64	0|1	20,3	AC=1;AF=0.500;AN=2;BaseQRankSum=-7.110e-01;CSQ=A|synonymous_variant|LOW|RRM1|RRM1|Transcript|XM_038568834.1|mRNA|7/19||XM_038568834.1:c.576T>A|XP_038424762.1:p.Leu192%3D|879|576|192|L|ctT/ctA|||1||SNV|||||||||XP_038424762.1|||||canFam4_genes_ncbi.gtf.gz||||||||||||||||||||||||||||||||||||,A|synonymous_variant|LOW|RRM1|RRM1|Transcript|XM_038568835.1|mRNA|7/19||XM_038568835.1:c.537T>A|XP_038424763.…
chr21	26728404	C	T	40.64	0|1	26,3	AC=1;AF=0.500;AN=2;BaseQRankSum=-8.830e-01;CSQ=T|synonymous_variant|LOW|RRM1|RRM1|Transcript|XM_038568834.1|mRNA|7/19||XM_038568834.1:c.597C>T|XP_038424762.1:p.Thr199%3D|900|597|199|T|acC/acT|||1||SNV|||||||||XP_038424762.1|||||canFam4_genes_ncbi.gtf.gz||||||||||||||||||||||||||||||||||||,T|synonymous_variant|LOW|RRM1|RRM1|Transcript|XM_038568835.1|mRNA|7/19||XM_038568835.1:c.558C>T|XP_038424763.…
chr21	26728407	T	C	40.64	0|1	26,3	AC=1;AF=0.500;AN=2;BaseQRankSum=-1.637e+00;CSQ=C|synonymous_variant|LOW|RRM1|RRM1|Transcript|XM_038568834.1|mRNA|7/19||XM_038568834.1:c.600T>C|XP_038424762.1:p.His200%3D|903|600|200|H|caT/caC|||1||SNV|||||||||XP_038424762.1|||||canFam4_genes_ncbi.gtf.gz||||||||||||||||||||||||||||||||||||,C|synonymous_variant|LOW|RRM1|RRM1|Transcript|XM_038568835.1|mRNA|7/19||XM_038568835.1:c.561T>C|XP_038424763.…
chr21	29386353	A	G	309.64	0/1	9,14	AC=1;AF=0.500;AN=2;BaseQRankSum=-7.250e-01;CSQ=G|missense_variant|MODERATE|OR52N4K|OR52N4K|Transcript|NM_001388992.1|mRNA|1/1||NM_001388992.1:c.583A>G|NP_001375921.1:p.Lys195Glu|583|583|195|K/E|Aag/Gag|||1||SNV|||||||||NP_001375921.1|||||canFam4_genes_ncbi.gtf.gz||||||||||||||||||||||||||||||||||||;DP=25;ExcessHet=3.0103;FS=0.000;MLEAC=1;MLEAF=0.500;MQ=60.00;MQRankSum=0.00;QD=13.46;ReadPosRankSum…
chr21	30049943	A	G	34.64	0|1	14,2	AC=1;AF=0.500;AN=2;BaseQRankSum=-1.041e+00;CSQ=G|downstream_gene_variant|MODIFIER|OR52W1|OR52W1|Transcript|NM_001388733.1|mRNA|||||||||||4863|1||SNV|||||||||NP_001375662.1|||||canFam4_genes_ncbi.gtf.gz||||||||||||||||||||||||||||||||||||,G|synonymous_variant|LOW|C21H11orf42|C21H11orf42|Transcript|XM_038568875.1|mRNA|1/4||XM_038568875.1:c.6A>G|XP_038424803.1:p.Leu2%3D|93|6|2|L|ttA/ttG|||1||SNV||||…
chr21	30049946	T	C	34.64	0|1	14,2	AC=1;AF=0.500;AN=2;BaseQRankSum=-1.701e+00;CSQ=C|downstream_gene_variant|MODIFIER|OR52W1|OR52W1|Transcript|NM_001388733.1|mRNA|||||||||||4866|1||SNV|||||||||NP_001375662.1|||||canFam4_genes_ncbi.gtf.gz||||||||||||||||||||||||||||||||||||,C|synonymous_variant|LOW|C21H11orf42|C21H11orf42|Transcript|XM_038568875.1|mRNA|1/4||XM_038568875.1:c.9T>C|XP_038424803.1:p.Val3%3D|96|9|3|V|gtT/gtC|||1||SNV||||…
chr21	30049947	G	A	37.64	0|1	13,2	AC=1;AF=0.500;AN=2;BaseQRankSum=-1.338e+00;CSQ=A|downstream_gene_variant|MODIFIER|OR52W1|OR52W1|Transcript|NM_001388733.1|mRNA|||||||||||4867|1||SNV|||||||||NP_001375662.1|||||canFam4_genes_ncbi.gtf.gz||||||||||||||||||||||||||||||||||||,A|missense_variant|MODERATE|C21H11orf42|C21H11orf42|Transcript|XM_038568875.1|mRNA|1/4||XM_038568875.1:c.10G>A|XP_038424803.1:p.Gly4Ser|97|10|4|G/S|Ggt/Agt|||1||…
chr21	30049952	C	T	34.64	0|1	14,2	AC=1;AF=0.500;AN=2;BaseQRankSum=-2.185e+00;CSQ=T|downstream_gene_variant|MODIFIER|OR52W1|OR52W1|Transcript|NM_001388733.1|mRNA|||||||||||4872|1||SNV|||||||||NP_001375662.1|||||canFam4_genes_ncbi.gtf.gz||||||||||||||||||||||||||||||||||||,T|synonymous_variant|LOW|C21H11orf42|C21H11orf42|Transcript|XM_038568875.1|mRNA|1/4||XM_038568875.1:c.15C>T|XP_038424803.1:p.Thr5%3D|102|15|5|T|acC/acT|||1||SNV|…
chr21	30049958	C	T	34.64	0|1	14,2	AC=1;AF=0.500;AN=2;BaseQRankSum=-2.185e+00;CSQ=T|downstream_gene_variant|MODIFIER|OR52W1|OR52W1|Transcript|NM_001388733.1|mRNA|||||||||||4878|1||SNV|||||||||NP_001375662.1|||||canFam4_genes_ncbi.gtf.gz||||||||||||||||||||||||||||||||||||,T|synonymous_variant|LOW|C21H11orf42|C21H11orf42|Transcript|XM_038568875.1|mRNA|1/4||XM_038568875.1:c.21C>T|XP_038424803.1:p.His7%3D|108|21|7|H|caC/caT|||1||SNV|…
chr21	30049964	G	A	34.64	0|1	14,2	AC=1;AF=0.500;AN=2;BaseQRankSum=0.00;CSQ=A|downstream_gene_variant|MODIFIER|OR52W1|OR52W1|Transcript|NM_001388733.1|mRNA|||||||||||4884|1||SNV|||||||||NP_001375662.1|||||canFam4_genes_ncbi.gtf.gz||||||||||||||||||||||||||||||||||||,A|synonymous_variant|LOW|C21H11orf42|C21H11orf42|Transcript|XM_038568875.1|mRNA|1/4||XM_038568875.1:c.27G>A|XP_038424803.1:p.Leu9%3D|114|27|9|L|ctG/ctA|||1||SNV|||||||…
chr21	37969950	C	A	90.64	0/1	7,5	AC=1;AF=0.500;AN=2;BaseQRankSum=-2.960e-01;CSQ=A|missense_variant|MODERATE|LOC119865018|LOC119865018|Transcript|XM_038569119.1|mRNA|2/17||XM_038569119.1:c.330C>A|XP_038425047.1:p.Ser110Arg|352|330|110|S/R|agC/agA|||1||SNV|||||||||XP_038425047.1|||||canFam4_genes_ncbi.gtf.gz||||||||||||||||||||||||||||||||||||;DP=13;ExcessHet=3.0103;FS=2.276;MLEAC=1;MLEAF=0.500;MQ=60.00;MQRankSum=0.00;QD=7.55;Read…
chr22	3140575	C	T	231.64	0/1	9,9	AC=1;AF=0.500;AN=2;BaseQRankSum=-3.220e-01;CSQ=T|missense_variant|MODERATE|RB1|RB1|Transcript|XM_038569496.1|mRNA|4/27||XM_038569496.1:c.421G>A|XP_038425424.1:p.Val141Ile|520|421|141|V/I|Gtt/Att|||-1||SNV|||||||||XP_038425424.1|||||canFam4_genes_ncbi.gtf.gz||||||||||||||||||||||||||||||||||||,T|intron_variant&non_coding_transcript_variant|MODIFIER|LOC119877401|LOC119877401|Transcript|XR_005376198…
chr23	6054009	C	T	358.64	0/1	9,13	AC=1;AF=0.500;AN=2;BaseQRankSum=2.44;CSQ=T|synonymous_variant|LOW|ARPP21|ARPP21|Transcript|XM_038570341.1|mRNA|16/21||XM_038570341.1:c.1470C>T|XP_038426269.1:p.Phe490%3D|1782|1470|490|F|ttC/ttT|||1||SNV|||||||||XP_038426269.1|||||canFam4_genes_ncbi.gtf.gz||||||||||||||||||||||||||||||||||||,T|synonymous_variant|LOW|ARPP21|ARPP21|Transcript|XM_038570342.1|mRNA|16/21||XM_038570342.1:c.1470C>T|XP_03…
chr23	30892612	A	C	94.64	0|1	22,4	AC=1;AF=0.500;AN=2;BaseQRankSum=-3.252e+00;CSQ=C|synonymous_variant|LOW|BFSP2|BFSP2|Transcript|XM_038570900.1|mRNA|3/6||XM_038570900.1:c.681A>C|XP_038426828.1:p.Ile227%3D|681|681|227|I|atA/atC|||1||SNV|||||||||XP_038426828.1|||||canFam4_genes_ncbi.gtf.gz||||||||||||||||||||||||||||||||||||;DP=28;ExcessHet=3.0103;FS=2.020;MLEAC=1;MLEAF=0.500;MQ=60.00;MQRankSum=0.00;QD=3.64;ReadPosRankSum=0.065;SOR…
chr23	30892633	T	G	61.64	0|1	19,3	AC=1;AF=0.500;AN=2;BaseQRankSum=-1.005e+00;CSQ=G|synonymous_variant|LOW|BFSP2|BFSP2|Transcript|XM_038570900.1|mRNA|3/6||XM_038570900.1:c.702T>G|XP_038426828.1:p.Leu234%3D|702|702|234|L|ctT/ctG|||1||SNV|||||||||XP_038426828.1|||||canFam4_genes_ncbi.gtf.gz||||||||||||||||||||||||||||||||||||;DP=24;ExcessHet=3.0103;FS=2.114;MLEAC=1;MLEAF=0.500;MQ=60.00;MQRankSum=0.00;QD=2.80;ReadPosRankSum=-1.282e+0…
chr23	30892638	T	C	58.64	0|1	20,3	AC=1;AF=0.500;AN=2;BaseQRankSum=-1.005e+00;CSQ=C|missense_variant|MODERATE|BFSP2|BFSP2|Transcript|XM_038570900.1|mRNA|3/6||XM_038570900.1:c.707T>C|XP_038426828.1:p.Phe236Ser|707|707|236|F/S|tTt/tCt|||1||SNV|||||||||XP_038426828.1|||||canFam4_genes_ncbi.gtf.gz||||||||||||||||||||||||||||||||||||;DP=25;ExcessHet=3.0103;FS=2.054;MLEAC=1;MLEAF=0.500;MQ=60.00;MQRankSum=0.00;QD=2.55;ReadPosRankSum=-1.1…
chr23	30892648	G	A	52.64	0|1	22,3	AC=1;AF=0.500;AN=2;BaseQRankSum=-1.314e+00;CSQ=A|synonymous_variant|LOW|BFSP2|BFSP2|Transcript|XM_038570900.1|mRNA|3/6||XM_038570900.1:c.717G>A|XP_038426828.1:p.Arg239%3D|717|717|239|R|agG/agA|||1||SNV|||||||||XP_038426828.1|||||canFam4_genes_ncbi.gtf.gz||||||||||||||||||||||||||||||||||||;DP=27;ExcessHet=3.0103;FS=4.312;MLEAC=1;MLEAF=0.500;MQ=60.00;MQRankSum=0.00;QD=2.11;ReadPosRankSum=0.214;SOR…
chr23	30892650	A	G	52.64	0|1	22,3	AC=1;AF=0.500;AN=2;BaseQRankSum=-4.670e-01;CSQ=G|missense_variant|MODERATE|BFSP2|BFSP2|Transcript|XM_038570900.1|mRNA|3/6||XM_038570900.1:c.719A>G|XP_038426828.1:p.Asn240Ser|719|719|240|N/S|aAc/aGc|||1||SNV|||||||||XP_038426828.1|||||canFam4_genes_ncbi.gtf.gz||||||||||||||||||||||||||||||||||||;DP=26;ExcessHet=3.0103;FS=2.038;MLEAC=1;MLEAF=0.500;MQ=60.00;MQRankSum=0.00;QD=2.11;ReadPosRankSum=0.42…
chr23	45738693	G	A	57.64	0/1	19,4	AC=1;AF=0.500;AN=2;BaseQRankSum=1.90;CSQ=A|intron_variant|MODIFIER|EIF2A|EIF2A|Transcript|XM_038571208.1|mRNA||3/13|XM_038571208.1:c.174-2326G>A|||||||||1||SNV|||||||||XP_038427136.1|||||canFam4_genes_ncbi.gtf.gz||||||||||||||||||||||||||||||||||||,A|synonymous_variant|LOW|LOC119877438|LOC119877438|Transcript|XM_038571209.1|mRNA|1/1||XM_038571209.1:c.456C>T|XP_038427137.1:p.Thr152%3D|525|456|152|…
chr24	16283564	C	A	31.8	0|1	1,1	AC=1;AF=0.500;AN=2;BaseQRankSum=0.967;CSQ=A|upstream_gene_variant|MODIFIER|TRMT6|TRMT6|Transcript|XM_038571658.1|mRNA|||||||||||3331|1||SNV|||||||||XP_038427586.1|||||canFam4_genes_ncbi.gtf.gz||||||||||||||||||||||||||||||||||||,A|upstream_gene_variant|MODIFIER|TRMT6|TRMT6|Transcript|XM_038571659.1|mRNA|||||||||||3328|1||SNV|||||||||XP_038427587.1|||||canFam4_genes_ncbi.gtf.gz||||||||||||||||||||…
chr24	33799568	A	C	61.64	0|1	19,3	AC=1;AF=0.500;AN=2;BaseQRankSum=-1.475e+00;CSQ=C|downstream_gene_variant|MODIFIER|ZSWIM3|ZSWIM3|Transcript|XM_038572482.1|mRNA|||||||||||2540|1||SNV|||||||||XP_038428410.1|||||canFam4_genes_ncbi.gtf.gz||||||||||||||||||||||||||||||||||||,C|synonymous_variant|LOW|ZSWIM1|ZSWIM1|Transcript|XM_038572484.1|mRNA|2/2||XM_038572484.1:c.327A>C|XP_038428412.1:p.Ala109%3D|617|327|109|A|gcA/gcC|||1||SNV|||||…
chr24	33799578	G	A	58.64	0|1	20,3	AC=1;AF=0.500;AN=2;BaseQRankSum=-1.619e+00;CSQ=A|downstream_gene_variant|MODIFIER|ZSWIM3|ZSWIM3|Transcript|XM_038572482.1|mRNA|||||||||||2550|1||SNV|||||||||XP_038428410.1|||||canFam4_genes_ncbi.gtf.gz||||||||||||||||||||||||||||||||||||,A|missense_variant|MODERATE|ZSWIM1|ZSWIM1|Transcript|XM_038572484.1|mRNA|2/2||XM_038572484.1:c.337G>A|XP_038428412.1:p.Val113Ile|627|337|113|V/I|Gtc/Atc|||1||SNV…
chr24	33799581	T	A	52.64	0|1	22,3	AC=1;AF=0.500;AN=2;BaseQRankSum=-1.751e+00;CSQ=A|downstream_gene_variant|MODIFIER|ZSWIM3|ZSWIM3|Transcript|XM_038572482.1|mRNA|||||||||||2553|1||SNV|||||||||XP_038428410.1|||||canFam4_genes_ncbi.gtf.gz||||||||||||||||||||||||||||||||||||,A|missense_variant|MODERATE|ZSWIM1|ZSWIM1|Transcript|XM_038572484.1|mRNA|2/2||XM_038572484.1:c.340T>A|XP_038428412.1:p.Cys114Ser|630|340|114|C/S|Tgt/Agt|||1||SNV…
chr24	33799582	G	C	52.64	0|1	22,3	AC=1;AF=0.500;AN=2;BaseQRankSum=-1.686e+00;CSQ=C|downstream_gene_variant|MODIFIER|ZSWIM3|ZSWIM3|Transcript|XM_038572482.1|mRNA|||||||||||2554|1||SNV|||||||||XP_038428410.1|||||canFam4_genes_ncbi.gtf.gz||||||||||||||||||||||||||||||||||||,C|missense_variant|MODERATE|ZSWIM1|ZSWIM1|Transcript|XM_038572484.1|mRNA|2/2||XM_038572484.1:c.341G>C|XP_038428412.1:p.Cys114Ser|631|341|114|C/S|tGt/tCt|||1||SNV…
chr24	33799589	C	T	43.64	0|1	25,3	AC=1;AF=0.500;AN=2;BaseQRankSum=-1.470e+00;CSQ=T|downstream_gene_variant|MODIFIER|ZSWIM3|ZSWIM3|Transcript|XM_038572482.1|mRNA|||||||||||2561|1||SNV|||||||||XP_038428410.1|||||canFam4_genes_ncbi.gtf.gz||||||||||||||||||||||||||||||||||||,T|synonymous_variant|LOW|ZSWIM1|ZSWIM1|Transcript|XM_038572484.1|mRNA|2/2||XM_038572484.1:c.348C>T|XP_038428412.1:p.Ile116%3D|638|348|116|I|atC/atT|||1||SNV|||||…
chr24	33799598	T	C	43.64	0|1	25,3	AC=1;AF=0.500;AN=2;BaseQRankSum=-1.470e+00;CSQ=C|downstream_gene_variant|MODIFIER|ZSWIM3|ZSWIM3|Transcript|XM_038572482.1|mRNA|||||||||||2570|1||SNV|||||||||XP_038428410.1|||||canFam4_genes_ncbi.gtf.gz||||||||||||||||||||||||||||||||||||,C|synonymous_variant|LOW|ZSWIM1|ZSWIM1|Transcript|XM_038572484.1|mRNA|2/2||XM_038572484.1:c.357T>C|XP_038428412.1:p.Asp119%3D|647|357|119|D|gaT/gaC|||1||SNV|||||…
chr24	33799601	T	C	43.64	0|1	25,3	AC=1;AF=0.500;AN=2;BaseQRankSum=-1.285e+00;CSQ=C|downstream_gene_variant|MODIFIER|ZSWIM3|ZSWIM3|Transcript|XM_038572482.1|mRNA|||||||||||2573|1||SNV|||||||||XP_038428410.1|||||canFam4_genes_ncbi.gtf.gz||||||||||||||||||||||||||||||||||||,C|synonymous_variant|LOW|ZSWIM1|ZSWIM1|Transcript|XM_038572484.1|mRNA|2/2||XM_038572484.1:c.360T>C|XP_038428412.1:p.Pro120%3D|650|360|120|P|ccT/ccC|||1||SNV|||||…
chr24	33799609	TCC	T	37.6	0|1	27,3	AC=1;AF=0.500;AN=2;BaseQRankSum=-9.250e-01;CSQ=-|downstream_gene_variant|MODIFIER|ZSWIM3|ZSWIM3|Transcript|XM_038572482.1|mRNA|||||||||||2582|1||deletion|||||||||XP_038428410.1|||||canFam4_genes_ncbi.gtf.gz||||||||||||||||||||||||||||||||||||,-|frameshift_variant|HIGH|ZSWIM1|ZSWIM1|Transcript|XM_038572484.1|mRNA|2/2||XM_038572484.1:c.371_372del|XP_038428412.1:p.Pro124LeufsTer22|659-660|369-370|12…
chr24	33799614	T	TGC	37.6	0|1	27,3	AC=1;AF=0.500;AN=2;BaseQRankSum=-1.493e+00;CSQ=GC|downstream_gene_variant|MODIFIER|ZSWIM3|ZSWIM3|Transcript|XM_038572482.1|mRNA|||||||||||2586|1||insertion|||||||||XP_038428410.1|||||canFam4_genes_ncbi.gtf.gz||||||||||||||||||||||||||||||||||||,GC|frameshift_variant|HIGH|ZSWIM1|ZSWIM1|Transcript|XM_038572484.1|mRNA|2/2||XM_038572484.1:c.373_374insGC|XP_038428412.1:p.Leu125CysfsTer58|663-664|373-3…
chr24	33799901	T	C	61.64	0|1	19,3	AC=1;AF=0.500;AN=2;BaseQRankSum=0.747;CSQ=C|downstream_gene_variant|MODIFIER|ZSWIM3|ZSWIM3|Transcript|XM_038572482.1|mRNA|||||||||||2873|1||SNV|||||||||XP_038428410.1|||||canFam4_genes_ncbi.gtf.gz||||||||||||||||||||||||||||||||||||,C|synonymous_variant|LOW|ZSWIM1|ZSWIM1|Transcript|XM_038572484.1|mRNA|2/2||XM_038572484.1:c.660T>C|XP_038428412.1:p.Ala220%3D|950|660|220|A|gcT/gcC|||1||SNV|||||||||X…
chr24	33799902	G	C	61.64	0|1	19,3	AC=1;AF=0.500;AN=2;BaseQRankSum=0.747;CSQ=C|downstream_gene_variant|MODIFIER|ZSWIM3|ZSWIM3|Transcript|XM_038572482.1|mRNA|||||||||||2874|1||SNV|||||||||XP_038428410.1|||||canFam4_genes_ncbi.gtf.gz||||||||||||||||||||||||||||||||||||,C|missense_variant|MODERATE|ZSWIM1|ZSWIM1|Transcript|XM_038572484.1|mRNA|2/2||XM_038572484.1:c.661G>C|XP_038428412.1:p.Glu221Gln|951|661|221|E/Q|Gag/Cag|||1||SNV|||||…
chr24	33799909	G	A	58.64	0|1	20,3	AC=1;AF=0.500;AN=2;BaseQRankSum=-7.430e-01;CSQ=A|downstream_gene_variant|MODIFIER|ZSWIM3|ZSWIM3|Transcript|XM_038572482.1|mRNA|||||||||||2881|1||SNV|||||||||XP_038428410.1|||||canFam4_genes_ncbi.gtf.gz||||||||||||||||||||||||||||||||||||,A|missense_variant|MODERATE|ZSWIM1|ZSWIM1|Transcript|XM_038572484.1|mRNA|2/2||XM_038572484.1:c.668G>A|XP_038428412.1:p.Ser223Asn|958|668|223|S/N|aGc/aAc|||1||SNV…
chr24	33799913	C	A	55.64	0|1	21,3	AC=1;AF=0.500;AN=2;BaseQRankSum=-7.900e-01;CSQ=A|downstream_gene_variant|MODIFIER|ZSWIM3|ZSWIM3|Transcript|XM_038572482.1|mRNA|||||||||||2885|1||SNV|||||||||XP_038428410.1|||||canFam4_genes_ncbi.gtf.gz||||||||||||||||||||||||||||||||||||,A|synonymous_variant|LOW|ZSWIM1|ZSWIM1|Transcript|XM_038572484.1|mRNA|2/2||XM_038572484.1:c.672C>A|XP_038428412.1:p.Arg224%3D|962|672|224|R|cgC/cgA|||1||SNV|||||…
chr24	33799920	CA	C	55.6	0|1	21,3	AC=1;AF=0.500;AN=2;BaseQRankSum=0.728;CSQ=-|downstream_gene_variant|MODIFIER|ZSWIM3|ZSWIM3|Transcript|XM_038572482.1|mRNA|||||||||||2893|1||deletion|||||||||XP_038428410.1|||||canFam4_genes_ncbi.gtf.gz||||||||||||||||||||||||||||||||||||,-|frameshift_variant|HIGH|ZSWIM1|ZSWIM1|Transcript|XM_038572484.1|mRNA|2/2||XM_038572484.1:c.681del|XP_038428412.1:p.Gly228AlafsTer44|970|680|227|Q/X|cAa/ca|||1|…
chr24	33799924	G	A	49.64	0|1	23,3	AC=1;AF=0.500;AN=2;BaseQRankSum=0.854;CSQ=A|downstream_gene_variant|MODIFIER|ZSWIM3|ZSWIM3|Transcript|XM_038572482.1|mRNA|||||||||||2896|1||SNV|||||||||XP_038428410.1|||||canFam4_genes_ncbi.gtf.gz||||||||||||||||||||||||||||||||||||,A|missense_variant|MODERATE|ZSWIM1|ZSWIM1|Transcript|XM_038572484.1|mRNA|2/2||XM_038572484.1:c.683G>A|XP_038428412.1:p.Gly228Asp|973|683|228|G/D|gGc/gAc|||1||SNV|||||…
chr24	33799925	C	CT	49.6	0|1	23,3	AC=1;AF=0.500;AN=2;BaseQRankSum=0.709;CSQ=T|downstream_gene_variant|MODIFIER|ZSWIM3|ZSWIM3|Transcript|XM_038572482.1|mRNA|||||||||||2897|1||insertion|||||||||XP_038428410.1|||||canFam4_genes_ncbi.gtf.gz||||||||||||||||||||||||||||||||||||,T|frameshift_variant|HIGH|ZSWIM1|ZSWIM1|Transcript|XM_038572484.1|mRNA|2/2||XM_038572484.1:c.684_685insT|XP_038428412.1:p.Leu229SerfsTer40|974-975|684-685|228-2…
chr24	33799934	C	A	52.64	0|1	22,3	AC=1;AF=0.500;AN=2;BaseQRankSum=0.966;CSQ=A|downstream_gene_variant|MODIFIER|ZSWIM3|ZSWIM3|Transcript|XM_038572482.1|mRNA|||||||||||2906|1||SNV|||||||||XP_038428410.1|||||canFam4_genes_ncbi.gtf.gz||||||||||||||||||||||||||||||||||||,A|synonymous_variant|LOW|ZSWIM1|ZSWIM1|Transcript|XM_038572484.1|mRNA|2/2||XM_038572484.1:c.693C>A|XP_038428412.1:p.Val231%3D|983|693|231|V|gtC/gtA|||1||SNV|||||||||X…
chr24	33799937	C	A	52.64	0|1	22,3	AC=1;AF=0.500;AN=2;BaseQRankSum=-2.600e-01;CSQ=A|downstream_gene_variant|MODIFIER|ZSWIM3|ZSWIM3|Transcript|XM_038572482.1|mRNA|||||||||||2909|1||SNV|||||||||XP_038428410.1|||||canFam4_genes_ncbi.gtf.gz||||||||||||||||||||||||||||||||||||,A|synonymous_variant|LOW|ZSWIM1|ZSWIM1|Transcript|XM_038572484.1|mRNA|2/2||XM_038572484.1:c.696C>A|XP_038428412.1:p.Thr232%3D|986|696|232|T|acC/acA|||1||SNV|||||…
chr24	33799938	A	G	52.64	0|1	22,3	AC=1;AF=0.500;AN=2;BaseQRankSum=1.34;CSQ=G|downstream_gene_variant|MODIFIER|ZSWIM3|ZSWIM3|Transcript|XM_038572482.1|mRNA|||||||||||2910|1||SNV|||||||||XP_038428410.1|||||canFam4_genes_ncbi.gtf.gz||||||||||||||||||||||||||||||||||||,G|missense_variant|MODERATE|ZSWIM1|ZSWIM1|Transcript|XM_038572484.1|mRNA|2/2||XM_038572484.1:c.697A>G|XP_038428412.1:p.Thr233Ala|987|697|233|T/A|Acc/Gcc|||1||SNV||||||…
chr24	33799942	G	A	52.64	0|1	22,3	AC=1;AF=0.500;AN=2;BaseQRankSum=0.788;CSQ=A|downstream_gene_variant|MODIFIER|ZSWIM3|ZSWIM3|Transcript|XM_038572482.1|mRNA|||||||||||2914|1||SNV|||||||||XP_038428410.1|||||canFam4_genes_ncbi.gtf.gz||||||||||||||||||||||||||||||||||||,A|missense_variant|MODERATE|ZSWIM1|ZSWIM1|Transcript|XM_038572484.1|mRNA|2/2||XM_038572484.1:c.701G>A|XP_038428412.1:p.Arg234His|991|701|234|R/H|cGc/cAc|||1||SNV|||||…
chr24	33799952	C	T	40.64	0|1	26,3	AC=1;AF=0.500;AN=2;BaseQRankSum=-4.250e-01;CSQ=T|downstream_gene_variant|MODIFIER|ZSWIM3|ZSWIM3|Transcript|XM_038572482.1|mRNA|||||||||||2924|1||SNV|||||||||XP_038428410.1|||||canFam4_genes_ncbi.gtf.gz||||||||||||||||||||||||||||||||||||,T|synonymous_variant|LOW|ZSWIM1|ZSWIM1|Transcript|XM_038572484.1|mRNA|2/2||XM_038572484.1:c.711C>T|XP_038428412.1:p.Ser237%3D|1001|711|237|S|agC/agT|||1||SNV||||…
chr24	43764047	C	T	257.64	0/1	7,9	AC=1;AF=0.500;AN=2;BaseQRankSum=2.82;CSQ=T|missense_variant|MODERATE|ANKRD60|ANKRD60|Transcript|XM_038572709.1|mRNA|4/4||XM_038572709.1:c.791G>A|XP_038428637.1:p.Arg264Gln|791|791|264|R/Q|cGg/cAg|||-1||SNV|||||||||XP_038428637.1|||||canFam4_genes_ncbi.gtf.gz||||||||||||||||||||||||||||||||||||;DP=16;ExcessHet=3.0103;FS=0.000;MLEAC=1;MLEAF=0.500;MQ=60.00;MQRankSum=0.00;QD=16.10;ReadPosRankSum=-2.5…
chr24	48535275	A	C	78.32	1|1	0,2	AC=2;AF=1.00;AN=2;CSQ=C|start_lost|HIGH|LOC119877457|LOC119877457|Transcript|XM_038571387.1|mRNA|1/2||XM_038571387.1:c.2T>G|XP_038427315.1:p.Met1?|140|2|1|M/R|aTg/aGg|||-1||SNV|||||||||XP_038427315.1|||||canFam4_genes_ncbi.gtf.gz||||||||||||||||||||||||||||||||||||;DP=2;ExcessHet=3.0103;FS=0.000;MLEAC=1;MLEAF=0.500;MQ=60.00;QD=33.02;SOR=2.303;VQSLOD=17.67;culprit=SOR
chr25	2154206	A	T	40.64	0|1	12,2	AC=1;AF=0.500;AN=2;BaseQRankSum=-2.690e+00;CSQ=T|missense_variant|MODERATE|STOML3|STOML3|Transcript|XM_038573041.1|mRNA|6/6||XM_038573041.1:c.656A>T|XP_038428969.1:p.Glu219Val|2594|656|219|E/V|gAa/gTa|||1||SNV|||||||||XP_038428969.1|||||canFam4_genes_ncbi.gtf.gz||||||||||||||||||||||||||||||||||||;DP=14;ExcessHet=3.0103;FS=7.830;MLEAC=1;MLEAF=0.500;MQ=60.00;MQRankSum=0.00;QD=2.90;ReadPosRankSum=-…
chr25	2154207	A	T	40.64	0|1	12,2	AC=1;AF=0.500;AN=2;BaseQRankSum=-2.211e+00;CSQ=T|missense_variant|MODERATE|STOML3|STOML3|Transcript|XM_038573041.1|mRNA|6/6||XM_038573041.1:c.657A>T|XP_038428969.1:p.Glu219Asp|2595|657|219|E/D|gaA/gaT|||1||SNV|||||||||XP_038428969.1|||||canFam4_genes_ncbi.gtf.gz||||||||||||||||||||||||||||||||||||;DP=14;ExcessHet=3.0103;FS=7.830;MLEAC=1;MLEAF=0.500;MQ=60.00;MQRankSum=0.00;QD=2.90;ReadPosRankSum=-…
chr25	2154209	GAGAAA	G	40.6	0|1	12,2	AC=1;AF=0.500;AN=2;BaseQRankSum=-2.690e+00;CSQ=-|frameshift_variant|HIGH|STOML3|STOML3|Transcript|XM_038573041.1|mRNA|6/6||XM_038573041.1:c.660_664del|XP_038428969.1:p.Met222CysfsTer56|2598-2602|660-664|220-222|GEM/GX|ggAGAAAtg/ggtg|||1||deletion|||||||||XP_038428969.1|||||canFam4_genes_ncbi.gtf.gz||||||||||||||||||||||||||||||||||||;DP=14;ExcessHet=3.0103;FS=7.830;MLEAC=1;MLEAF=0.500;MQ=60.00;MQ…
chr25	2154216	GAA	G	37.6	0|1	13,2	AC=1;AF=0.500;AN=2;BaseQRankSum=-2.928e+00;CSQ=-|frameshift_variant|HIGH|STOML3|STOML3|Transcript|XM_038573041.1|mRNA|6/6||XM_038573041.1:c.667_668del|XP_038428969.1:p.Asn223CysfsTer56|2605-2606|667-668|223|N/X|AAt/t|||1||deletion|||||||||XP_038428969.1|||||canFam4_genes_ncbi.gtf.gz||||||||||||||||||||||||||||||||||||;DP=15;ExcessHet=3.0103;FS=6.990;MLEAC=1;MLEAF=0.500;MQ=60.00;MQRankSum=0.00;QD=…
chr25	2154221	C	T	37.64	0|1	13,2	AC=1;AF=0.500;AN=2;BaseQRankSum=-1.972e+00;CSQ=T|missense_variant|MODERATE|STOML3|STOML3|Transcript|XM_038573041.1|mRNA|6/6||XM_038573041.1:c.671C>T|XP_038428969.1:p.Ala224Val|2609|671|224|A/V|gCc/gTc|||1||SNV|||||||||XP_038428969.1|||||canFam4_genes_ncbi.gtf.gz||||||||||||||||||||||||||||||||||||;DP=15;ExcessHet=3.0103;FS=6.990;MLEAC=1;MLEAF=0.500;MQ=60.00;MQRankSum=0.00;QD=2.51;ReadPosRankSum=-…
chr25	2154222	C	T	34.64	0|1	14,2	AC=1;AF=0.500;AN=2;BaseQRankSum=-1.698e+00;CSQ=T|synonymous_variant|LOW|STOML3|STOML3|Transcript|XM_038573041.1|mRNA|6/6||XM_038573041.1:c.672C>T|XP_038428969.1:p.Ala224%3D|2610|672|224|A|gcC/gcT|||1||SNV|||||||||XP_038428969.1|||||canFam4_genes_ncbi.gtf.gz||||||||||||||||||||||||||||||||||||;DP=16;ExcessHet=3.0103;FS=3.310;MLEAC=1;MLEAF=0.500;MQ=60.00;MQRankSum=0.00;QD=2.16;ReadPosRankSum=0.255;…
chr25	2154223	TCCAAA	T	31.6	0|1	15,2	AC=1;AF=0.500;AN=2;BaseQRankSum=-1.972e+00;CSQ=-|frameshift_variant|HIGH|STOML3|STOML3|Transcript|XM_038573041.1|mRNA|6/6||XM_038573041.1:c.674_678del|XP_038428969.1:p.Ser225PhefsTer53|2612-2616|674-678|225-226|SK/X|tCCAAA/t|||1||deletion|||||||||XP_038428969.1|||||canFam4_genes_ncbi.gtf.gz||||||||||||||||||||||||||||||||||||;DP=17;ExcessHet=3.0103;FS=3.274;MLEAC=1;MLEAF=0.500;MQ=60.00;MQRankSum=…
chr25	2154230	C	G	34.64	0|1	14,2	AC=1;AF=0.500;AN=2;BaseQRankSum=-1.199e+00;CSQ=G|missense_variant|MODERATE|STOML3|STOML3|Transcript|XM_038573041.1|mRNA|6/6||XM_038573041.1:c.680C>G|XP_038428969.1:p.Ser227Cys|2618|680|227|S/C|tCt/tGt|||1||SNV|||||||||XP_038428969.1|||||canFam4_genes_ncbi.gtf.gz||||||||||||||||||||||||||||||||||||;DP=16;ExcessHet=3.0103;FS=3.310;MLEAC=1;MLEAF=0.500;MQ=60.00;MQRankSum=0.00;QD=2.16;ReadPosRankSum=0…
chr25	2154232	C	G	34.64	0|1	14,2	AC=1;AF=0.500;AN=2;BaseQRankSum=-1.199e+00;CSQ=G|missense_variant|MODERATE|STOML3|STOML3|Transcript|XM_038573041.1|mRNA|6/6||XM_038573041.1:c.682C>G|XP_038428969.1:p.Leu228Val|2620|682|228|L/V|Ctg/Gtg|||1||SNV|||||||||XP_038428969.1|||||canFam4_genes_ncbi.gtf.gz||||||||||||||||||||||||||||||||||||;DP=16;ExcessHet=3.0103;FS=3.310;MLEAC=1;MLEAF=0.500;MQ=60.00;MQRankSum=0.00;QD=2.16;ReadPosRankSum=0…
chr25	17385150	A	G	43.64	0|1	11,2	AC=1;AF=0.500;AN=2;BaseQRankSum=0.00;CSQ=G|synonymous_variant|LOW|XPO4|XPO4|Transcript|XM_038573497.1|mRNA|8/23||XM_038573497.1:c.879A>G|XP_038429425.1:p.Gln293%3D|961|879|293|Q|caA/caG|||1||SNV|||||||||XP_038429425.1|||||canFam4_genes_ncbi.gtf.gz||||||||||||||||||||||||||||||||||||,G|synonymous_variant|LOW|XPO4|XPO4|Transcript|XM_038573498.1|mRNA|8/23||XM_038573498.1:c.855A>G|XP_038429426.1:p.Gl…
chr25	17385159	T	G	37.64	0|1	13,2	AC=1;AF=0.500;AN=2;BaseQRankSum=0.720;CSQ=G|synonymous_variant|LOW|XPO4|XPO4|Transcript|XM_038573497.1|mRNA|8/23||XM_038573497.1:c.888T>G|XP_038429425.1:p.Leu296%3D|970|888|296|L|ctT/ctG|||1||SNV|||||||||XP_038429425.1|||||canFam4_genes_ncbi.gtf.gz||||||||||||||||||||||||||||||||||||,G|synonymous_variant|LOW|XPO4|XPO4|Transcript|XM_038573498.1|mRNA|8/23||XM_038573498.1:c.864T>G|XP_038429426.1:p.L…
chr25	42644841	A	ATGAATGCTCTTTTCTTTTTTTTTTTTTTTTTTTTTTTTTTT	196.95	1/1	0,5	AC=2;AF=1.00;AN=2;CSQ=TGAATGCTCTTTTCTTTTTTTTTTTTTTTTTTTTTTTTTTT|intron_variant|MODIFIER|SP140|SP140|Transcript|XM_038574103.1|mRNA||1/24|XM_038574103.1:c.314+1885_314+1886insTTTTTTTTTTTTTTTTTTTTTTTTTTTGAATGCTCTTTTCT|||||||||1||insertion|||||||||XP_038430031.1|||||canFam4_genes_ncbi.gtf.gz||||||||||||||||||||||||||||||||||||,TGAATGCTCTTTTCTTTTTTTTTTTTTTTTTTTTTTTTTTT|intron_variant|MODIFIER|SP140|S…
chr25	48958712	C	T	44.64	0|1	18,3	AC=1;AF=0.500;AN=2;BaseQRankSum=-5.120e-01;CSQ=T|synonymous_variant|LOW|ILKAP|ILKAP|Transcript|XM_038574349.1|mRNA|5/12||XM_038574349.1:c.336G>A|XP_038430277.1:p.Ala112%3D|410|336|112|A|gcG/gcA|||-1||SNV|||||||||XP_038430277.1|||||canFam4_genes_ncbi.gtf.gz||||||||||||||||||||||||||||||||||||,T|synonymous_variant|LOW|ILKAP|ILKAP|Transcript|XM_038574350.1|mRNA|5/12||XM_038574350.1:c.141G>A|XP_03843…
chr25	48958718	A	G	47.64	0|1	17,3	AC=1;AF=0.500;AN=2;BaseQRankSum=-1.195e+00;CSQ=G|synonymous_variant|LOW|ILKAP|ILKAP|Transcript|XM_038574349.1|mRNA|5/12||XM_038574349.1:c.330T>C|XP_038430277.1:p.Tyr110%3D|404|330|110|Y|taT/taC|||-1||SNV|||||||||XP_038430277.1|||||canFam4_genes_ncbi.gtf.gz||||||||||||||||||||||||||||||||||||,G|synonymous_variant|LOW|ILKAP|ILKAP|Transcript|XM_038574350.1|mRNA|5/12||XM_038574350.1:c.135T>C|XP_03843…
chr25	50822435	G	GCAGGCAGCCAGGATGCAGGGGTCGGGCAGCCAGGGTGCAGAAGTGGGGCAGCCAGGTGCAGGGGT,GCAGGCAGCCAGGATGCAGGGGTCGGGCAGCCAGGGTGCAGAAGTGGGGCAGCCAGGTTCAGGGGT	738.02	1/2	0,5,7	AC=1,1;AF=0.500,0.500;AN=2;CSQ=CAGGCAGCCAGGATGCAGGGGTCGGGCAGCCAGGGTGCAGAAGTGGGGCAGCCAGGTGCAGGGGT|intron_variant|MODIFIER|ANKMY1|ANKMY1|Transcript|XM_038574397.1|mRNA||16/18|XM_038574397.1:c.2899+868_2899+869insACCCCTGCACCTGGCTGCCCCACTTCTGCACCCTGGCTGCCCGACCCCTGCATCCTGGCTGCCTG|||||||||-1||insertion|||||||||XP_038430325.1|||||canFam4_genes_ncbi.gtf.gz||||||||||||||||||||||||||||||||||||,CAGGCAGCCAGG…
chr26	38247	G	GGCTCTTGAGGCCACCAGGGCAGAGGGAGGGAGGTGGTGGATTCCTGGACAAGGACAGTGAAGAGGTGGTTACCACCCGTTGGCGAACCTCTCTGGGGAAGTTCCA	1417.03	1/1	1,34	AC=2;AF=1.00;AN=2;BaseQRankSum=0.375;CSQ=GCTCTTGAGGCCACCAGGGCAGAGGGAGGGAGGTGGTGGATTCCTGGACAAGGACAGTGAAGAGGTGGTTACCACCCGTTGGCGAACCTCTCTGGGGAAGTTCCA|inframe_insertion|MODERATE|ANHX|ANHX|Transcript|XM_038574538.1|mRNA|4/10||XM_038574538.1:c.420_421insTGGAACTTCCCCAGAGAGGTTCGCCAACGGGTGGTAACCACCTCTTCACTGTCCTTGTCCAGGAATCCACCACCTCCCTCCCTCTGCCCTGGTGGCCTCAAGAGC|XP_038430466.1:p.Ser140_Arg141insTrpAsnPhePro…
chr27	4615477	T	C	35.48	1|1	0,1	AC=2;AF=1.00;AN=2;CSQ=C|missense_variant|MODERATE|LOC119877638|LOC119877638|Transcript|XM_038576489.1|mRNA|1/1||XM_038576489.1:c.148A>G|XP_038432417.1:p.Ile50Val|191|148|50|I/V|Atc/Gtc|||-1||SNV|||||||||XP_038432417.1|||||canFam4_genes_ncbi.gtf.gz||||||||||||||||||||||||||||||||||||,C|intron_variant&non_coding_transcript_variant|MODIFIER|LOC106557866|LOC106557866|Transcript|XR_005379739.1|lnc_RNA…
chr27	4615478	G	A	35.48	1|1	0,1	AC=2;AF=1.00;AN=2;CSQ=A|synonymous_variant|LOW|LOC119877638|LOC119877638|Transcript|XM_038576489.1|mRNA|1/1||XM_038576489.1:c.147C>T|XP_038432417.1:p.Gly49%3D|190|147|49|G|ggC/ggT|||-1||SNV|||||||||XP_038432417.1|||||canFam4_genes_ncbi.gtf.gz||||||||||||||||||||||||||||||||||||,A|intron_variant&non_coding_transcript_variant|MODIFIER|LOC106557866|LOC106557866|Transcript|XR_005379739.1|lnc_RNA||1/5…
chr27	4615500	G	T	35.48	1|1	0,1	AC=2;AF=1.00;AN=2;CSQ=T|missense_variant|MODERATE|LOC119877638|LOC119877638|Transcript|XM_038576489.1|mRNA|1/1||XM_038576489.1:c.125C>A|XP_038432417.1:p.Ala42Asp|168|125|42|A/D|gCc/gAc|||-1||SNV|||||||||XP_038432417.1|||||canFam4_genes_ncbi.gtf.gz||||||||||||||||||||||||||||||||||||,T|intron_variant&non_coding_transcript_variant|MODIFIER|LOC106557866|LOC106557866|Transcript|XR_005379739.1|lnc_RNA…
chr27	7200324	T	C	320.64	0/1	7,11	AC=1;AF=0.500;AN=2;BaseQRankSum=1.91;CSQ=C|splice_region_variant&intron_variant|LOW|VWF|VWF|Transcript|NM_001002932.1|mRNA||16/51|NM_001002932.1:c.2186+4A>G|||||||||-1||SNV|||||||||NP_001002932.1|||||canFam4_genes_ncbi.gtf.gz||||||||||||||||||||||||||||||||||||;DP=19;ExcessHet=3.0103;FS=8.392;MLEAC=1;MLEAF=0.500;MQ=60.00;MQRankSum=0.00;QD=17.81;ReadPosRankSum=0.589;SOR=1.670;VQSLOD=21.70;culprit=…
chr27	14340777	C	G	43.64	0|1	25,3	AC=1;AF=0.500;AN=2;BaseQRankSum=-1.516e+00;CSQ=G|synonymous_variant|LOW|H4-16|H4-16|Transcript|XM_038576140.1|mRNA|1/1||XM_038576140.1:c.243G>C|XP_038432068.1:p.Thr81%3D|308|243|81|T|acG/acC|||-1||SNV|||||||||XP_038432068.1|||||canFam4_genes_ncbi.gtf.gz||||||||||||||||||||||||||||||||||||,G|upstream_gene_variant|MODIFIER|H2AJ|H2AJ|Transcript|XM_038576872.1|mRNA|||||||||||4152|1||SNV|||||||||XP_03…
chr27	14340783	G	C	82.64	0|1	26,4	AC=1;AF=0.500;AN=2;BaseQRankSum=-4.100e-01;CSQ=C|synonymous_variant|LOW|H4-16|H4-16|Transcript|XM_038576140.1|mRNA|1/1||XM_038576140.1:c.237C>G|XP_038432068.1:p.Arg79%3D|302|237|79|R|cgC/cgG|||-1||SNV|||||||||XP_038432068.1|||||canFam4_genes_ncbi.gtf.gz||||||||||||||||||||||||||||||||||||,C|upstream_gene_variant|MODIFIER|H2AJ|H2AJ|Transcript|XM_038576872.1|mRNA|||||||||||4146|1||SNV|||||||||XP_03…
chr27	14340785	G	T	82.64	0|1	26,4	AC=1;AF=0.500;AN=2;BaseQRankSum=0.960;CSQ=T|missense_variant|MODERATE|H4-16|H4-16|Transcript|XM_038576140.1|mRNA|1/1||XM_038576140.1:c.235C>A|XP_038432068.1:p.Arg79Ser|300|235|79|R/S|Cgc/Agc|||-1||SNV|||||||||XP_038432068.1|||||canFam4_genes_ncbi.gtf.gz||||||||||||||||||||||||||||||||||||,T|upstream_gene_variant|MODIFIER|H2AJ|H2AJ|Transcript|XM_038576872.1|mRNA|||||||||||4144|1||SNV|||||||||XP_03…
chr27	14340798	C	G	124.64	0|1	26,5	AC=1;AF=0.500;AN=2;BaseQRankSum=-9.500e-01;CSQ=G|synonymous_variant|LOW|H4-16|H4-16|Transcript|XM_038576140.1|mRNA|1/1||XM_038576140.1:c.222G>C|XP_038432068.1:p.Thr74%3D|287|222|74|T|acG/acC|||-1||SNV|||||||||XP_038432068.1|||||canFam4_genes_ncbi.gtf.gz||||||||||||||||||||||||||||||||||||,G|upstream_gene_variant|MODIFIER|H2AJ|H2AJ|Transcript|XM_038576872.1|mRNA|||||||||||4131|1||SNV|||||||||XP_03…
chr27	14340807	C	G	121.64	0|1	27,5	AC=1;AF=0.500;AN=2;BaseQRankSum=-1.810e-01;CSQ=G|synonymous_variant|LOW|H4-16|H4-16|Transcript|XM_038576140.1|mRNA|1/1||XM_038576140.1:c.213G>C|XP_038432068.1:p.Val71%3D|278|213|71|V|gtG/gtC|||-1||SNV|||||||||XP_038432068.1|||||canFam4_genes_ncbi.gtf.gz||||||||||||||||||||||||||||||||||||,G|upstream_gene_variant|MODIFIER|H2AJ|H2AJ|Transcript|XM_038576872.1|mRNA|||||||||||4122|1||SNV|||||||||XP_03…
chr27	14340810	C	G	130.64	0|1	24,5	AC=1;AF=0.500;AN=2;BaseQRankSum=-1.717e+00;CSQ=G|synonymous_variant|LOW|H4-16|H4-16|Transcript|XM_038576140.1|mRNA|1/1||XM_038576140.1:c.210G>C|XP_038432068.1:p.Ala70%3D|275|210|70|A|gcG/gcC|||-1||SNV|||||||||XP_038432068.1|||||canFam4_genes_ncbi.gtf.gz||||||||||||||||||||||||||||||||||||,G|upstream_gene_variant|MODIFIER|H2AJ|H2AJ|Transcript|XM_038576872.1|mRNA|||||||||||4119|1||SNV|||||||||XP_03…
chr27	14340816	G	A	130.64	0|1	24,5	AC=1;AF=0.500;AN=2;BaseQRankSum=1.26;CSQ=A|synonymous_variant|LOW|H4-16|H4-16|Transcript|XM_038576140.1|mRNA|1/1||XM_038576140.1:c.204C>T|XP_038432068.1:p.Arg68%3D|269|204|68|R|cgC/cgT|||-1||SNV|||||||||XP_038432068.1|||||canFam4_genes_ncbi.gtf.gz||||||||||||||||||||||||||||||||||||,A|upstream_gene_variant|MODIFIER|H2AJ|H2AJ|Transcript|XM_038576872.1|mRNA|||||||||||4113|1||SNV|||||||||XP_03843280…
chr27	14340831	C	G	40.64	0|1	26,3	AC=1;AF=0.500;AN=2;BaseQRankSum=-1.174e+00;CSQ=G|synonymous_variant|LOW|H4-16|H4-16|Transcript|XM_038576140.1|mRNA|1/1||XM_038576140.1:c.189G>C|XP_038432068.1:p.Leu63%3D|254|189|63|L|ctG/ctC|||-1||SNV|||||||||XP_038432068.1|||||canFam4_genes_ncbi.gtf.gz||||||||||||||||||||||||||||||||||||,G|upstream_gene_variant|MODIFIER|H2AJ|H2AJ|Transcript|XM_038576872.1|mRNA|||||||||||4098|1||SNV|||||||||XP_03…
chr27	14340840	C	T	40.64	0|1	26,3	AC=1;AF=0.500;AN=2;BaseQRankSum=0.969;CSQ=T|synonymous_variant|LOW|H4-16|H4-16|Transcript|XM_038576140.1|mRNA|1/1||XM_038576140.1:c.180G>A|XP_038432068.1:p.Lys60%3D|245|180|60|K|aaG/aaA|||-1||SNV|||||||||XP_038432068.1|||||canFam4_genes_ncbi.gtf.gz||||||||||||||||||||||||||||||||||||,T|upstream_gene_variant|MODIFIER|H2AJ|H2AJ|Transcript|XM_038576872.1|mRNA|||||||||||4089|1||SNV|||||||||XP_0384328…
chr27	14340843	G	C	40.64	0|1	26,3	AC=1;AF=0.500;AN=2;BaseQRankSum=0.969;CSQ=C|synonymous_variant|LOW|H4-16|H4-16|Transcript|XM_038576140.1|mRNA|1/1||XM_038576140.1:c.177C>G|XP_038432068.1:p.Leu59%3D|242|177|59|L|ctC/ctG|||-1||SNV|||||||||XP_038432068.1|||||canFam4_genes_ncbi.gtf.gz||||||||||||||||||||||||||||||||||||,C|upstream_gene_variant|MODIFIER|H2AJ|H2AJ|Transcript|XM_038576872.1|mRNA|||||||||||4086|1||SNV|||||||||XP_0384328…
chr27	14340849	C	G	37.64	0|1	27,3	AC=1;AF=0.500;AN=2;BaseQRankSum=-1.579e+00;CSQ=G|synonymous_variant|LOW|H4-16|H4-16|Transcript|XM_038576140.1|mRNA|1/1||XM_038576140.1:c.171G>C|XP_038432068.1:p.Gly57%3D|236|171|57|G|ggG/ggC|||-1||SNV|||||||||XP_038432068.1|||||canFam4_genes_ncbi.gtf.gz||||||||||||||||||||||||||||||||||||,G|upstream_gene_variant|MODIFIER|H2AJ|H2AJ|Transcript|XM_038576872.1|mRNA|||||||||||4080|1||SNV|||||||||XP_03…
chr27	14340852	G	T	34.64	0|1	28,3	AC=1;AF=0.500;AN=2;BaseQRankSum=2.40;CSQ=T|synonymous_variant|LOW|H4-16|H4-16|Transcript|XM_038576140.1|mRNA|1/1||XM_038576140.1:c.168C>A|XP_038432068.1:p.Arg56%3D|233|168|56|R|cgC/cgA|||-1||SNV|||||||||XP_038432068.1|||||canFam4_genes_ncbi.gtf.gz||||||||||||||||||||||||||||||||||||,T|upstream_gene_variant|MODIFIER|H2AJ|H2AJ|Transcript|XM_038576872.1|mRNA|||||||||||4077|1||SNV|||||||||XP_03843280…
chr27	14340854	G	T	76.64	0|1	28,4	AC=1;AF=0.500;AN=2;BaseQRankSum=2.24;CSQ=T|missense_variant|MODERATE|H4-16|H4-16|Transcript|XM_038576140.1|mRNA|1/1||XM_038576140.1:c.166C>A|XP_038432068.1:p.Arg56Ser|231|166|56|R/S|Cgc/Agc|||-1||SNV|||||||||XP_038432068.1|||||canFam4_genes_ncbi.gtf.gz||||||||||||||||||||||||||||||||||||,T|upstream_gene_variant|MODIFIER|H2AJ|H2AJ|Transcript|XM_038576872.1|mRNA|||||||||||4075|1||SNV|||||||||XP_038…
chr27	14340899	G	T	115.64	0|1	29,5	AC=1;AF=0.500;AN=2;BaseQRankSum=2.52;CSQ=T|synonymous_variant|LOW|H4-16|H4-16|Transcript|XM_038576140.1|mRNA|1/1||XM_038576140.1:c.121C>A|XP_038432068.1:p.Arg41%3D|186|121|41|R|Cga/Aga|||-1||SNV|||||||||XP_038432068.1|||||canFam4_genes_ncbi.gtf.gz||||||||||||||||||||||||||||||||||||,T|upstream_gene_variant|MODIFIER|H2AJ|H2AJ|Transcript|XM_038576872.1|mRNA|||||||||||4030|1||SNV|||||||||XP_03843280…
chr27	14340903	G	A	118.64	0|1	28,5	AC=1;AF=0.500;AN=2;BaseQRankSum=-3.800e-02;CSQ=A|synonymous_variant|LOW|H4-16|H4-16|Transcript|XM_038576140.1|mRNA|1/1||XM_038576140.1:c.117C>T|XP_038432068.1:p.Ala39%3D|182|117|39|A|gcC/gcT|||-1||SNV|||||||||XP_038432068.1|||||canFam4_genes_ncbi.gtf.gz||||||||||||||||||||||||||||||||||||,A|upstream_gene_variant|MODIFIER|H2AJ|H2AJ|Transcript|XM_038576872.1|mRNA|||||||||||4026|1||SNV|||||||||XP_03…
chr27	14340906	A	G	121.64	0|1	27,5	AC=1;AF=0.500;AN=2;BaseQRankSum=-8.860e-01;CSQ=G|synonymous_variant|LOW|H4-16|H4-16|Transcript|XM_038576140.1|mRNA|1/1||XM_038576140.1:c.114T>C|XP_038432068.1:p.Leu38%3D|179|114|38|L|ctT/ctC|||-1||SNV|||||||||XP_038432068.1|||||canFam4_genes_ncbi.gtf.gz||||||||||||||||||||||||||||||||||||,G|upstream_gene_variant|MODIFIER|H2AJ|H2AJ|Transcript|XM_038576872.1|mRNA|||||||||||4023|1||SNV|||||||||XP_03…
chr27	14340909	C	A	121.64	0|1	27,5	AC=1;AF=0.500;AN=2;BaseQRankSum=-2.110e-01;CSQ=A|synonymous_variant|LOW|H4-16|H4-16|Transcript|XM_038576140.1|mRNA|1/1||XM_038576140.1:c.111G>T|XP_038432068.1:p.Arg37%3D|176|111|37|R|cgG/cgT|||-1||SNV|||||||||XP_038432068.1|||||canFam4_genes_ncbi.gtf.gz||||||||||||||||||||||||||||||||||||,A|upstream_gene_variant|MODIFIER|H2AJ|H2AJ|Transcript|XM_038576872.1|mRNA|||||||||||4020|1||SNV|||||||||XP_03…
chr27	14340912	G	A	121.64	0|1	27,5	AC=1;AF=0.500;AN=2;BaseQRankSum=-4.000e-02;CSQ=A|synonymous_variant|LOW|H4-16|H4-16|Transcript|XM_038576140.1|mRNA|1/1||XM_038576140.1:c.108C>T|XP_038432068.1:p.Arg36%3D|173|108|36|R|cgC/cgT|||-1||SNV|||||||||XP_038432068.1|||||canFam4_genes_ncbi.gtf.gz||||||||||||||||||||||||||||||||||||,A|upstream_gene_variant|MODIFIER|H2AJ|H2AJ|Transcript|XM_038576872.1|mRNA|||||||||||4017|1||SNV|||||||||XP_03…
chr27	14340945	G	A	31.64	0|1	22,3	AC=1;AF=0.500;AN=2;BaseQRankSum=-1.113e+00;CSQ=A|synonymous_variant|LOW|H4-16|H4-16|Transcript|XM_038576140.1|mRNA|1/1||XM_038576140.1:c.75C>T|XP_038432068.1:p.Asp25%3D|140|75|25|D|gaC/gaT|||-1||SNV|||||||||XP_038432068.1|||||canFam4_genes_ncbi.gtf.gz||||||||||||||||||||||||||||||||||||,A|upstream_gene_variant|MODIFIER|H2AJ|H2AJ|Transcript|XM_038576872.1|mRNA|||||||||||3984|1||SNV|||||||||XP_0384…
chr27	14340948	C	A	31.64	0|1	22,3	AC=1;AF=0.500;AN=2;BaseQRankSum=0.636;CSQ=A|synonymous_variant|LOW|H4-16|H4-16|Transcript|XM_038576140.1|mRNA|1/1||XM_038576140.1:c.72G>T|XP_038432068.1:p.Arg24%3D|137|72|24|R|cgG/cgT|||-1||SNV|||||||||XP_038432068.1|||||canFam4_genes_ncbi.gtf.gz||||||||||||||||||||||||||||||||||||,A|upstream_gene_variant|MODIFIER|H2AJ|H2AJ|Transcript|XM_038576872.1|mRNA|||||||||||3981|1||SNV|||||||||XP_038432800…
chr27	41113230	G	C	34.64	0|1	14,2	AC=1;AF=0.500;AN=2;BaseQRankSum=-2.073e+00;CSQ=C|synonymous_variant|LOW|KMT2D|KMT2D|Transcript|XM_038577526.1|mRNA|32/55||XM_038577526.1:c.7773C>G|XP_038433454.1:p.Gly2591%3D|8265|7773|2591|G|ggC/ggG|||-1||SNV|||||||||XP_038433454.1|||||canFam4_genes_ncbi.gtf.gz||||||||||||||||||||||||||||||||||||;DP=17;ExcessHet=3.0103;FS=3.468;MLEAC=1;MLEAF=0.500;MQ=60.00;MQRankSum=0.00;QD=2.16;ReadPosRankSum=1…
chr27	41113236	C	T	34.64	0|1	14,2	AC=1;AF=0.500;AN=2;BaseQRankSum=-2.930e+00;CSQ=T|synonymous_variant|LOW|KMT2D|KMT2D|Transcript|XM_038577526.1|mRNA|32/55||XM_038577526.1:c.7767G>A|XP_038433454.1:p.Gly2589%3D|8259|7767|2589|G|ggG/ggA|||-1||SNV|||||||||XP_038433454.1|||||canFam4_genes_ncbi.gtf.gz||||||||||||||||||||||||||||||||||||;DP=17;ExcessHet=3.0103;FS=3.468;MLEAC=1;MLEAF=0.500;MQ=60.00;MQRankSum=0.00;QD=2.16;ReadPosRankSum=1…
chr28	12655766	TCGG	T	37.6	0/1	13,2	AC=1;AF=0.500;AN=2;BaseQRankSum=-1.741e+00;CSQ=-|inframe_deletion|MODERATE|NKX2-3|NKX2-3|Transcript|XM_038578492.1|mRNA|2/2||XM_038578492.1:c.1019_1021del|XP_038434420.1:p.Gly340del|1436-1438|1005-1007|335-336|FG/F|ttCGGc/ttc|||1||deletion|||||||||XP_038434420.1|||||canFam4_genes_ncbi.gtf.gz||||||14||||||||||||||||||||||||||||||;DP=16;ExcessHet=3.0103;FS=8.674;MLEAC=1;MLEAF=0.500;MQ=60.00;MQRankS…
chr28	13079603	G	A	325.64	0/1	6,12	AC=1;AF=0.500;AN=2;BaseQRankSum=2.34;CSQ=A|missense_variant|MODERATE|CPN1|CPN1|Transcript|XM_038578508.1|mRNA|3/9||XM_038578508.1:c.481C>T|XP_038434436.1:p.Arg161Cys|813|481|161|R/C|Cgc/Tgc|||-1||SNV|||||||||XP_038434436.1|||||canFam4_genes_ncbi.gtf.gz||||||||||||||||||||||||||||||||||||,A|missense_variant|MODERATE|CPN1|CPN1|Transcript|XM_038578509.1|mRNA|3/8||XM_038578509.1:c.481C>T|XP_038434437…
chr28	13214459	C	T	31.64	0|1	15,2	AC=1;AF=0.500;AN=2;BaseQRankSum=0.596;CSQ=T|synonymous_variant|LOW|CWF19L1|CWF19L1|Transcript|XM_038578517.1|mRNA|5/14||XM_038578517.1:c.411G>A|XP_038434445.1:p.Arg137%3D|545|411|137|R|agG/agA|||-1||SNV|||||||||XP_038434445.1|||||canFam4_genes_ncbi.gtf.gz||||||||||||||||||||||||||||||||||||,T|synonymous_variant|LOW|CWF19L1|CWF19L1|Transcript|XM_038578518.1|mRNA|5/14||XM_038578518.1:c.393G>A|XP_03…
chr28	13214471	T	C	34.64	0|1	14,2	AC=1;AF=0.500;AN=2;BaseQRankSum=-2.006e+00;CSQ=C|synonymous_variant|LOW|CWF19L1|CWF19L1|Transcript|XM_038578517.1|mRNA|5/14||XM_038578517.1:c.399A>G|XP_038434445.1:p.Val133%3D|533|399|133|V|gtA/gtG|||-1||SNV|||||||||XP_038434445.1|||||canFam4_genes_ncbi.gtf.gz||||||||||||||||||||||||||||||||||||,C|synonymous_variant|LOW|CWF19L1|CWF19L1|Transcript|XM_038578518.1|mRNA|5/14||XM_038578518.1:c.381A>G|…
chr28	25061894	C	A	47.64	0/1	13,4	AC=1;AF=0.500;AN=2;BaseQRankSum=-1.366e+00;CSQ=A|missense_variant|MODERATE|NHLRC2|NHLRC2|Transcript|XM_038578847.1|mRNA|6/12||XM_038578847.1:c.1232C>A|XP_038434775.1:p.Pro411Gln|1382|1232|411|P/Q|cCa/cAa|||1||SNV|||||||||XP_038434775.1|||||canFam4_genes_ncbi.gtf.gz||||||||||||||||||||||||||||||||||||,A|missense_variant|MODERATE|NHLRC2|NHLRC2|Transcript|XM_038578848.1|mRNA|6/12||XM_038578848.1:c.1…
chr28	25061898	G	T	47.64	0/1	11,4	AC=1;AF=0.500;AN=2;BaseQRankSum=-1.635e+00;CSQ=T|missense_variant|MODERATE|NHLRC2|NHLRC2|Transcript|XM_038578847.1|mRNA|6/12||XM_038578847.1:c.1236G>T|XP_038434775.1:p.Lys412Asn|1386|1236|412|K/N|aaG/aaT|||1||SNV|||||||||XP_038434775.1|||||canFam4_genes_ncbi.gtf.gz||||||||||||||||||||||||||||||||||||,T|missense_variant|MODERATE|NHLRC2|NHLRC2|Transcript|XM_038578848.1|mRNA|6/12||XM_038578848.1:c.1…
chr28	25061904	G	T	96.64	0/1	11,6	AC=1;AF=0.500;AN=2;BaseQRankSum=-2.190e+00;CSQ=T|splice_donor_variant|HIGH|NHLRC2|NHLRC2|Transcript|XM_038578847.1|mRNA||6/11|XM_038578847.1:c.1241+1G>T|||||||||1||SNV|||||||||XP_038434775.1|||||canFam4_genes_ncbi.gtf.gz||||||||||||||||||||||||||||||||||||,T|splice_donor_variant|HIGH|NHLRC2|NHLRC2|Transcript|XM_038578848.1|mRNA||6/11|XM_038578848.1:c.1241+1G>T|||||||||1||SNV|||||||||XP_038434776.…
chr29	505462	A	G	182.64	0/1	7,9	AC=1;AF=0.500;AN=2;BaseQRankSum=-1.463e+00;CSQ=G|upstream_gene_variant|MODIFIER|PRKDC|PRKDC|Transcript|NM_001006651.2|mRNA|||||||||||2069|-1||SNV|||||||||NP_001006652.2|||||canFam4_genes_ncbi.gtf.gz||||||||||||||||||||||||||||||||||||,G|missense_variant|MODERATE|MCM4|MCM4|Transcript|XM_038579263.1|mRNA|4/16||XM_038579263.1:c.443A>G|XP_038435191.1:p.Gln148Arg|574|443|148|Q/R|cAa/cGa|||1||SNV||||||…
chr29	8708610	G	A	55.64	0|1	21,3	AC=1;AF=0.500;AN=2;BaseQRankSum=-1.686e+00;CSQ=A|synonymous_variant|LOW|BPNT2|BPNT2|Transcript|XM_038579350.1|mRNA|1/5||XM_038579350.1:c.315C>T|XP_038435278.1:p.Asp105%3D|363|315|105|D|gaC/gaT|||-1||SNV|||||||||XP_038435278.1|||||canFam4_genes_ncbi.gtf.gz||||||||||||||||||||||||||||||||||||,A|upstream_gene_variant|MODIFIER|LOC111093253|LOC111093253|Transcript|XR_005380974.1|lnc_RNA|||||||||||491|…
chr29	8708619	T	G	46.64	0|1	24,3	AC=1;AF=0.500;AN=2;BaseQRankSum=-2.109e+00;CSQ=G|synonymous_variant|LOW|BPNT2|BPNT2|Transcript|XM_038579350.1|mRNA|1/5||XM_038579350.1:c.306A>C|XP_038435278.1:p.Gly102%3D|354|306|102|G|ggA/ggC|||-1||SNV|||||||||XP_038435278.1|||||canFam4_genes_ncbi.gtf.gz||||||||||||||||||||||||||||||||||||,G|upstream_gene_variant|MODIFIER|LOC111093253|LOC111093253|Transcript|XR_005380974.1|lnc_RNA|||||||||||482|…
chr29	17471870	TAATAATG	T	58.6	0/1	6,2	AC=1;AF=0.500;AN=2;BaseQRankSum=1.91;CSQ=-|splice_region_variant&intron_variant|LOW|CPA6|CPA6|Transcript|XM_038579472.1|mRNA||5/10|XM_038579472.1:c.534+8_534+14del|||||||||-1||deletion|||||||||XP_038435400.1|||||canFam4_genes_ncbi.gtf.gz||||||||||||||||||||||||||||||||||||,-|splice_region_variant&intron_variant|LOW|CPA6|CPA6|Transcript|XM_038579473.1|mRNA||5/10|XM_038579473.1:c.534+8_534+14del|||…
chr29	19328523	T	C	31.64	0|1	15,2	AC=1;AF=0.500;AN=2;BaseQRankSum=-1.361e+00;CSQ=C|synonymous_variant|LOW|SULF1|SULF1|Transcript|NM_001048115.1|mRNA|9/19||NM_001048115.1:c.1330T>C|NP_001041580.1:p.Leu444%3D|1330|1330|444|L|Ttg/Ctg|||1||SNV|||||||||NP_001041580.1|||||canFam4_genes_ncbi.gtf.gz||||||||||||||||||||||||||||||||||||;DP=18;ExcessHet=3.0103;FS=0.000;MLEAC=1;MLEAF=0.500;MQ=60.00;MQRankSum=0.00;QD=1.86;ReadPosRankSum=0.474…
chr29	32021838	A	T	45.32	1/1	0,2	AC=2;AF=1.00;AN=2;CSQ=T|missense_variant|MODERATE|LOC119877722|LOC119877722|Transcript|XM_038579629.1|mRNA|1/1||XM_038579629.1:c.1547A>T|XP_038435557.1:p.Asp516Val|1591|1547|516|D/V|gAc/gTc|||1||SNV|||||||||XP_038435557.1|||||canFam4_genes_ncbi.gtf.gz||||||||||||||||||||||||||||||||||||,T|intron_variant|MODIFIER|RALYL|RALYL|Transcript|XM_038579630.1|mRNA||5/8|XM_038579630.1:c.414-5307A>T|||||||||…
chr29	32021849	GC	G	78.28	1|1	0,2	AC=2;AF=1.00;AN=2;CSQ=-|frameshift_variant|HIGH|LOC119877722|LOC119877722|Transcript|XM_038579629.1|mRNA|1/1||XM_038579629.1:c.1561del|XP_038435557.1:p.Leu521Ter|1603|1559|520|A/X|gCc/gc|||1||deletion|||||||||XP_038435557.1|||||canFam4_genes_ncbi.gtf.gz||||||2||||||||||||||||||||||||||||||,-|intron_variant|MODIFIER|RALYL|RALYL|Transcript|XM_038579630.1|mRNA||5/8|XM_038579630.1:c.414-5293del||||||…
chr29	32021852	C	A	78.32	1|1	0,2	AC=2;AF=1.00;AN=2;CSQ=A|missense_variant|MODERATE|LOC119877722|LOC119877722|Transcript|XM_038579629.1|mRNA|1/1||XM_038579629.1:c.1561C>A|XP_038435557.1:p.Leu521Met|1605|1561|521|L/M|Ctg/Atg|||1||SNV|||||||||XP_038435557.1|||||canFam4_genes_ncbi.gtf.gz||||||||||||||||||||||||||||||||||||,A|intron_variant|MODIFIER|RALYL|RALYL|Transcript|XM_038579630.1|mRNA||5/8|XM_038579630.1:c.414-5293C>A|||||||||…
chr29	32021854	G	A	78.32	1|1	0,2	AC=2;AF=1.00;AN=2;CSQ=A|synonymous_variant|LOW|LOC119877722|LOC119877722|Transcript|XM_038579629.1|mRNA|1/1||XM_038579629.1:c.1563G>A|XP_038435557.1:p.Leu521%3D|1607|1563|521|L|ctG/ctA|||1||SNV|||||||||XP_038435557.1|||||canFam4_genes_ncbi.gtf.gz||||||||||||||||||||||||||||||||||||,A|intron_variant|MODIFIER|RALYL|RALYL|Transcript|XM_038579630.1|mRNA||5/8|XM_038579630.1:c.414-5291G>A|||||||||1||SN…
chr3	23718000	G	A	49.64	0|1	9,2	AC=1;AF=0.500;AN=2;BaseQRankSum=0.875;CSQ=A|missense_variant|MODERATE|EDIL3|EDIL3|Transcript|XM_038532401.1|mRNA|4/11||XM_038532401.1:c.235G>A|XP_038388329.1:p.Val79Ile|297|235|79|V/I|Gtt/Att|||1||SNV|||||||||XP_038388329.1|||||canFam4_genes_ncbi.gtf.gz||||||||||||||||||||||||||||||||||||,A|missense_variant|MODERATE|EDIL3|EDIL3|Transcript|XM_038532402.1|mRNA|3/10||XM_038532402.1:c.205G>A|XP_03838…
chr3	23718002	T	C	46.64	0|1	10,2	AC=1;AF=0.500;AN=2;BaseQRankSum=0.447;CSQ=C|synonymous_variant|LOW|EDIL3|EDIL3|Transcript|XM_038532401.1|mRNA|4/11||XM_038532401.1:c.237T>C|XP_038388329.1:p.Val79%3D|299|237|79|V|gtT/gtC|||1||SNV|||||||||XP_038388329.1|||||canFam4_genes_ncbi.gtf.gz||||||||||||||||||||||||||||||||||||,C|synonymous_variant|LOW|EDIL3|EDIL3|Transcript|XM_038532402.1|mRNA|3/10||XM_038532402.1:c.207T>C|XP_038388330.1:p…
chr3	23718005	T	C	46.64	0|1	10,2	AC=1;AF=0.500;AN=2;BaseQRankSum=0.829;CSQ=C|synonymous_variant|LOW|EDIL3|EDIL3|Transcript|XM_038532401.1|mRNA|4/11||XM_038532401.1:c.240T>C|XP_038388329.1:p.Pro80%3D|302|240|80|P|ccT/ccC|||1||SNV|||||||||XP_038388329.1|||||canFam4_genes_ncbi.gtf.gz||||||||||||||||||||||||||||||||||||,C|synonymous_variant|LOW|EDIL3|EDIL3|Transcript|XM_038532402.1|mRNA|3/10||XM_038532402.1:c.210T>C|XP_038388330.1:p…
chr3	23718029	C	T	37.64	0|1	13,2	AC=1;AF=0.500;AN=2;BaseQRankSum=0.720;CSQ=T|synonymous_variant|LOW|EDIL3|EDIL3|Transcript|XM_038532401.1|mRNA|4/11||XM_038532401.1:c.264C>T|XP_038388329.1:p.Thr88%3D|326|264|88|T|acC/acT|||1||SNV|||||||||XP_038388329.1|||||canFam4_genes_ncbi.gtf.gz||||||||||||||||||||||||||||||||||||,T|synonymous_variant|LOW|EDIL3|EDIL3|Transcript|XM_038532402.1|mRNA|3/10||XM_038532402.1:c.234C>T|XP_038388330.1:p…
chr3	23718035	A	G	40.64	0|1	12,2	AC=1;AF=0.500;AN=2;BaseQRankSum=0.751;CSQ=G|synonymous_variant|LOW|EDIL3|EDIL3|Transcript|XM_038532401.1|mRNA|4/11||XM_038532401.1:c.270A>G|XP_038388329.1:p.Glu90%3D|332|270|90|E|gaA/gaG|||1||SNV|||||||||XP_038388329.1|||||canFam4_genes_ncbi.gtf.gz||||||||||||||||||||||||||||||||||||,G|synonymous_variant|LOW|EDIL3|EDIL3|Transcript|XM_038532402.1|mRNA|3/10||XM_038532402.1:c.240A>G|XP_038388330.1:p…
chr30	948958	A	T	37.64	0|1	13,2	AC=1;AF=0.500;AN=2;BaseQRankSum=-2.353e+00;CSQ=T|synonymous_variant|LOW|OR4F63|OR4F63|Transcript|NM_001388977.1|mRNA|1/1||NM_001388977.1:c.30T>A|NP_001375906.1:p.Ser10%3D|30|30|10|S|tcT/tcA|||-1||SNV|||||||||NP_001375906.1|||||canFam4_genes_ncbi.gtf.gz||||||||||||||||||||||||||||||||||||,T|downstream_gene_variant|MODIFIER|LOC111093354|LOC111093354|Transcript|XR_005381396.1|lnc_RNA|||||||||||3970|…
chr30	948961	C	T	34.64	0|1	14,2	AC=1;AF=0.500;AN=2;BaseQRankSum=-2.457e+00;CSQ=T|synonymous_variant|LOW|OR4F63|OR4F63|Transcript|NM_001388977.1|mRNA|1/1||NM_001388977.1:c.27G>A|NP_001375906.1:p.Val9%3D|27|27|9|V|gtG/gtA|||-1||SNV|||||||||NP_001375906.1|||||canFam4_genes_ncbi.gtf.gz||||||||||||||||||||||||||||||||||||,T|downstream_gene_variant|MODIFIER|LOC111093354|LOC111093354|Transcript|XR_005381396.1|lnc_RNA|||||||||||3967|-1…
chr30	948967	A	T	31.64	0|1	15,2	AC=1;AF=0.500;AN=2;BaseQRankSum=-2.457e+00;CSQ=T|synonymous_variant|LOW|OR4F63|OR4F63|Transcript|NM_001388977.1|mRNA|1/1||NM_001388977.1:c.21T>A|NP_001375906.1:p.Ser7%3D|21|21|7|S|tcT/tcA|||-1||SNV|||||||||NP_001375906.1|||||canFam4_genes_ncbi.gtf.gz||||||||||||||||||||||||||||||||||||,T|downstream_gene_variant|MODIFIER|LOC111093354|LOC111093354|Transcript|XR_005381396.1|lnc_RNA|||||||||||3961|-1…
chr30	8834087	C	T	107.64	0/1	8,5	AC=1;AF=0.500;AN=2;BaseQRankSum=-4.830e-01;CSQ=T|synonymous_variant|LOW|ITPKA|ITPKA|Transcript|XM_038580121.1|mRNA|3/7||XM_038580121.1:c.622C>T|XP_038436049.1:p.Leu208%3D|622|622|208|L|Ctg/Ttg|||1||SNV|||||||||XP_038436049.1|||||canFam4_genes_ncbi.gtf.gz||||||||||||||||||||||||||||||||||||,T|downstream_gene_variant|MODIFIER|LTK|LTK|Transcript|XM_038581102.1|mRNA|||||||||||2036|-1||SNV|||||||||XP_…
chr30	10775395	C	T	46.64	0|1	10,2	AC=1;AF=0.500;AN=2;BaseQRankSum=-2.562e+00;CSQ=T|synonymous_variant|LOW|PDIA3|PDIA3|Transcript|XM_038580262.1|mRNA|1/13||XM_038580262.1:c.40C>T|XP_038436190.1:p.Leu14%3D|173|40|14|L|Ctg/Ttg|||1||SNV|||||||||XP_038436190.1|||||canFam4_genes_ncbi.gtf.gz||||||||||||||||||||||||||||||||||||,T|upstream_gene_variant|MODIFIER|CATSPER2|CATSPER2|Transcript|XM_038580263.1|mRNA|||||||||||395|-1||SNV||||||||…
chr30	10775414	G	T	37.64	0|1	13,2	AC=1;AF=0.500;AN=2;BaseQRankSum=-2.813e+00;CSQ=T|missense_variant|MODERATE|PDIA3|PDIA3|Transcript|XM_038580262.1|mRNA|1/13||XM_038580262.1:c.59G>T|XP_038436190.1:p.Gly20Val|192|59|20|G/V|gGt/gTt|||1||SNV|||||||||XP_038436190.1|||||canFam4_genes_ncbi.gtf.gz||||||||||||||||||||||||||||||||||||,T|upstream_gene_variant|MODIFIER|CATSPER2|CATSPER2|Transcript|XM_038580263.1|mRNA|||||||||||414|-1||SNV|||…
chr30	10775415	T	C	37.64	0|1	13,2	AC=1;AF=0.500;AN=2;BaseQRankSum=-1.701e+00;CSQ=C|synonymous_variant|LOW|PDIA3|PDIA3|Transcript|XM_038580262.1|mRNA|1/13||XM_038580262.1:c.60T>C|XP_038436190.1:p.Gly20%3D|193|60|20|G|ggT/ggC|||1||SNV|||||||||XP_038436190.1|||||canFam4_genes_ncbi.gtf.gz||||||||||||||||||||||||||||||||||||,C|upstream_gene_variant|MODIFIER|CATSPER2|CATSPER2|Transcript|XM_038580263.1|mRNA|||||||||||415|-1||SNV||||||||…
chr30	10775430	C	A	34.64	0|1	14,2	AC=1;AF=0.500;AN=2;BaseQRankSum=0.00;CSQ=A|synonymous_variant|LOW|PDIA3|PDIA3|Transcript|XM_038580262.1|mRNA|1/13||XM_038580262.1:c.75C>A|XP_038436190.1:p.Ser25%3D|208|75|25|S|tcC/tcA|||1||SNV|||||||||XP_038436190.1|||||canFam4_genes_ncbi.gtf.gz||||||||||||||||||||||||||||||||||||,A|upstream_gene_variant|MODIFIER|CATSPER2|CATSPER2|Transcript|XM_038580263.1|mRNA|||||||||||430|-1||SNV|||||||||XP_03…
chr30	30129922	C	T	261.64	0/1	9,10	AC=1;AF=0.500;AN=2;BaseQRankSum=1.29;CSQ=T|synonymous_variant|LOW|IGDCC3|IGDCC3|Transcript|XM_038581113.1|mRNA|8/14||XM_038581113.1:c.1296G>A|XP_038437041.1:p.Ser432%3D|1296|1296|432|S|tcG/tcA|||-1||SNV|||||||||XP_038437041.1|||||canFam4_genes_ncbi.gtf.gz||||||||||||||||||||||||||||||||||||;DP=21;ExcessHet=3.0103;FS=1.740;MLEAC=1;MLEAF=0.500;MQ=60.00;MQRankSum=0.00;QD=13.77;ReadPosRankSum=-1.520e…
chr30	37422284	T	C	83.64	0|1	8,3	AC=1;AF=0.500;AN=2;BaseQRankSum=-1.922e+00;CSQ=C|synonymous_variant|LOW|CD276|CD276|Transcript|XM_038580927.1|mRNA|7/11||XM_038580927.1:c.1344T>C|XP_038436855.1:p.Ala448%3D|1652|1344|448|A|gcT/gcC|||1||SNV|||||||||XP_038436855.1|||||canFam4_genes_ncbi.gtf.gz||||||||||||||||||||||||||||||||||||,C|synonymous_variant|LOW|CD276|CD276|Transcript|XM_038580928.1|mRNA|6/10||XM_038580928.1:c.1344T>C|XP_03…
chr30	37422286	A	G	83.64	0|1	8,3	AC=1;AF=0.500;AN=2;BaseQRankSum=-1.834e+00;CSQ=G|missense_variant|MODERATE|CD276|CD276|Transcript|XM_038580927.1|mRNA|7/11||XM_038580927.1:c.1346A>G|XP_038436855.1:p.His449Arg|1654|1346|449|H/R|cAt/cGt|||1||SNV|||||||||XP_038436855.1|||||canFam4_genes_ncbi.gtf.gz||||||||||||||||||||||||||||||||||||,G|missense_variant|MODERATE|CD276|CD276|Transcript|XM_038580928.1|mRNA|6/10||XM_038580928.1:c.1346A…
chr31	31175277	T	A	98.64	0/1	7,4	AC=1;AF=0.500;AN=2;BaseQRankSum=0.00;CSQ=A|missense_variant|MODERATE|DOP1B|DOP1B|Transcript|XM_038581446.1|mRNA|19/37||XM_038581446.1:c.4081T>A|XP_038437374.1:p.Ser1361Thr|4195|4081|1361|S/T|Tcc/Acc|||1||SNV|||||||||XP_038437374.1|||||canFam4_genes_ncbi.gtf.gz||||||||||||||||||||||||||||||||||||,A|missense_variant|MODERATE|DOP1B|DOP1B|Transcript|XM_038581447.1|mRNA|19/37||XM_038581447.1:c.4081T>A…
chr31	36130720	G	A	43.64	0|1	11,2	AC=1;AF=0.500;AN=2;BaseQRankSum=-1.481e+00;CSQ=A|synonymous_variant|LOW|PRDM15|PRDM15|Transcript|XM_038581545.1|mRNA|12/24||XM_038581545.1:c.1422C>T|XP_038437473.1:p.Ser474%3D|1499|1422|474|S|tcC/tcT|||-1||SNV|||||||||XP_038437473.1|||||canFam4_genes_ncbi.gtf.gz||||||||||||||||||||||||||||||||||||;DP=13;ExcessHet=3.0103;FS=0.000;MLEAC=1;MLEAF=0.500;MQ=60.00;MQRankSum=0.00;QD=3.36;ReadPosRankSum=-…
chr31	36130723	A	G	40.64	0|1	12,2	AC=1;AF=0.500;AN=2;BaseQRankSum=-1.481e+00;CSQ=G|synonymous_variant|LOW|PRDM15|PRDM15|Transcript|XM_038581545.1|mRNA|12/24||XM_038581545.1:c.1419T>C|XP_038437473.1:p.Leu473%3D|1496|1419|473|L|ctT/ctC|||-1||SNV|||||||||XP_038437473.1|||||canFam4_genes_ncbi.gtf.gz||||||||||||||||||||||||||||||||||||;DP=14;ExcessHet=3.0103;FS=0.000;MLEAC=1;MLEAF=0.500;MQ=60.00;MQRankSum=0.00;QD=2.90;ReadPosRankSum=-…
chr31	36130729	A	G	40.64	0|1	12,2	AC=1;AF=0.500;AN=2;BaseQRankSum=-2.093e+00;CSQ=G|synonymous_variant|LOW|PRDM15|PRDM15|Transcript|XM_038581545.1|mRNA|12/24||XM_038581545.1:c.1413T>C|XP_038437473.1:p.Ser471%3D|1490|1413|471|S|agT/agC|||-1||SNV|||||||||XP_038437473.1|||||canFam4_genes_ncbi.gtf.gz||||||||||||||||||||||||||||||||||||;DP=14;ExcessHet=3.0103;FS=0.000;MLEAC=1;MLEAF=0.500;MQ=60.00;MQRankSum=0.00;QD=2.90;ReadPosRankSum=-…
chr32	21905152	C	T	544.64	0/1	12,20	AC=1;AF=0.500;AN=2;BaseQRankSum=1.11;CSQ=T|synonymous_variant|LOW|UNC5C|UNC5C|Transcript|XM_038582098.1|mRNA|13/17||XM_038582098.1:c.1998C>T|XP_038438026.1:p.Pro666%3D|2377|1998|666|P|ccC/ccT|||1||SNV|||||||||XP_038438026.1|||||canFam4_genes_ncbi.gtf.gz||||||||||||||||||||||||||||||||||||,T|synonymous_variant|LOW|UNC5C|UNC5C|Transcript|XM_038582099.1|mRNA|12/16||XM_038582099.1:c.1941C>T|XP_038438…
chr33	5475596	T	C	55.64	0|1	35,4	AC=1;AF=0.500;AN=2;BaseQRankSum=0.957;CSQ=C|splice_region_variant&intron_variant|LOW|LOC102156426|LOC102156426|Transcript|XM_038582547.1|mRNA||2/6|XM_038582547.1:c.-34+7T>C|||||||||1||SNV|||||||||XP_038438475.1|||||canFam4_genes_ncbi.gtf.gz||||||||||||||||||||||||||||||||||||,C|splice_region_variant&intron_variant&non_coding_transcript_variant|LOW|LOC102156426|LOC102156426|Transcript|XR_005383155…
chr34	17521976	C	T	273.64	0/1	12,10	AC=1;AF=0.500;AN=2;BaseQRankSum=3.20;CSQ=T|missense_variant|MODERATE|LOC102152005|LOC102152005|Transcript|XM_038583576.1|mRNA|1/2||XM_038583576.1:c.352G>A|XP_038439504.1:p.Ala118Thr|921|352|118|A/T|Gcg/Acg|||-1||SNV|||||||||XP_038439504.1|||||canFam4_genes_ncbi.gtf.gz||||||||||||||||||||||||||||||||||||,T|missense_variant|MODERATE|LOC102152005|LOC102152005|Transcript|XM_038583577.1|mRNA|5/5||XM_0…
chr34	18517831	A	G	34.64	0|1	14,2	AC=1;AF=0.500;AN=2;BaseQRankSum=-2.532e+00;CSQ=G|synonymous_variant|LOW|SENP2|SENP2|Transcript|XM_038583619.1|mRNA|12/17||XM_038583619.1:c.1164A>G|XP_038439547.1:p.Glu388%3D|1352|1164|388|E|gaA/gaG|||1||SNV|||||||||XP_038439547.1|||||canFam4_genes_ncbi.gtf.gz||||||||||||||||||||||||||||||||||||,G|synonymous_variant|LOW|SENP2|SENP2|Transcript|XM_038583620.1|mRNA|12/16||XM_038583620.1:c.1164A>G|XP_…
chr34	18517834	C	T	34.64	0|1	14,2	AC=1;AF=0.500;AN=2;BaseQRankSum=-2.532e+00;CSQ=T|synonymous_variant|LOW|SENP2|SENP2|Transcript|XM_038583619.1|mRNA|12/17||XM_038583619.1:c.1167C>T|XP_038439547.1:p.Ile389%3D|1355|1167|389|I|atC/atT|||1||SNV|||||||||XP_038439547.1|||||canFam4_genes_ncbi.gtf.gz||||||||||||||||||||||||||||||||||||,T|synonymous_variant|LOW|SENP2|SENP2|Transcript|XM_038583620.1|mRNA|12/16||XM_038583620.1:c.1167C>T|XP_…
chr34	18517835	C	T	34.64	0|1	14,2	AC=1;AF=0.500;AN=2;BaseQRankSum=-1.619e+00;CSQ=T|synonymous_variant|LOW|SENP2|SENP2|Transcript|XM_038583619.1|mRNA|12/17||XM_038583619.1:c.1168C>T|XP_038439547.1:p.Leu390%3D|1356|1168|390|L|Cta/Tta|||1||SNV|||||||||XP_038439547.1|||||canFam4_genes_ncbi.gtf.gz||||||||||||||||||||||||||||||||||||,T|synonymous_variant|LOW|SENP2|SENP2|Transcript|XM_038583620.1|mRNA|12/16||XM_038583620.1:c.1168C>T|XP_…
chr34	18517837	A	G	37.64	0|1	13,2	AC=1;AF=0.500;AN=2;BaseQRankSum=-2.532e+00;CSQ=G|synonymous_variant|LOW|SENP2|SENP2|Transcript|XM_038583619.1|mRNA|12/17||XM_038583619.1:c.1170A>G|XP_038439547.1:p.Leu390%3D|1358|1170|390|L|ctA/ctG|||1||SNV|||||||||XP_038439547.1|||||canFam4_genes_ncbi.gtf.gz||||||||||||||||||||||||||||||||||||,G|synonymous_variant|LOW|SENP2|SENP2|Transcript|XM_038583620.1|mRNA|12/16||XM_038583620.1:c.1170A>G|XP_…
chr34	18517840	T	C	37.64	0|1	13,2	AC=1;AF=0.500;AN=2;BaseQRankSum=-2.532e+00;CSQ=C|synonymous_variant|LOW|SENP2|SENP2|Transcript|XM_038583619.1|mRNA|12/17||XM_038583619.1:c.1173T>C|XP_038439547.1:p.Ser391%3D|1361|1173|391|S|agT/agC|||1||SNV|||||||||XP_038439547.1|||||canFam4_genes_ncbi.gtf.gz||||||||||||||||||||||||||||||||||||,C|synonymous_variant|LOW|SENP2|SENP2|Transcript|XM_038583620.1|mRNA|12/16||XM_038583620.1:c.1173T>C|XP_…
chr34	18517843	T	C	37.64	0|1	13,2	AC=1;AF=0.500;AN=2;BaseQRankSum=-2.532e+00;CSQ=C|synonymous_variant|LOW|SENP2|SENP2|Transcript|XM_038583619.1|mRNA|12/17||XM_038583619.1:c.1176T>C|XP_038439547.1:p.Ser392%3D|1364|1176|392|S|agT/agC|||1||SNV|||||||||XP_038439547.1|||||canFam4_genes_ncbi.gtf.gz||||||||||||||||||||||||||||||||||||,C|synonymous_variant|LOW|SENP2|SENP2|Transcript|XM_038583620.1|mRNA|12/16||XM_038583620.1:c.1176T>C|XP_…
chr34	18517855	G	A	37.64	0|1	13,2	AC=1;AF=0.500;AN=2;BaseQRankSum=-2.930e+00;CSQ=A|synonymous_variant|LOW|SENP2|SENP2|Transcript|XM_038583619.1|mRNA|12/17||XM_038583619.1:c.1188G>A|XP_038439547.1:p.Leu396%3D|1376|1188|396|L|ttG/ttA|||1||SNV|||||||||XP_038439547.1|||||canFam4_genes_ncbi.gtf.gz||||||||||||||||||||||||||||||||||||,A|synonymous_variant|LOW|SENP2|SENP2|Transcript|XM_038583620.1|mRNA|12/16||XM_038583620.1:c.1188G>A|XP_…
chr34	18517864	T	C	31.64	0|1	15,2	AC=1;AF=0.500;AN=2;BaseQRankSum=-2.930e+00;CSQ=C|synonymous_variant|LOW|SENP2|SENP2|Transcript|XM_038583619.1|mRNA|12/17||XM_038583619.1:c.1197T>C|XP_038439547.1:p.Thr399%3D|1385|1197|399|T|acT/acC|||1||SNV|||||||||XP_038439547.1|||||canFam4_genes_ncbi.gtf.gz||||||||||||||||||||||||||||||||||||,C|synonymous_variant|LOW|SENP2|SENP2|Transcript|XM_038583620.1|mRNA|12/16||XM_038583620.1:c.1197T>C|XP_…
chr35	14506492	G	GC	51.6	0|1	22,3	AC=1;AF=0.500;AN=2;BaseQRankSum=1.90;CSQ=C|splice_region_variant&intron_variant|LOW|MCUR1|MCUR1|Transcript|XM_038583969.1|mRNA||9/9|XM_038583969.1:c.950-4_950-3insG|||||||||-1||insertion|||||||||XP_038439897.1|||||canFam4_genes_ncbi.gtf.gz||||||||||||||||||||||||||||||||||||;DP=30;ExcessHet=3.0103;FS=0.000;MLEAC=1;MLEAF=0.500;MQ=60.00;MQRankSum=0.00;QD=2.06;ReadPosRankSum=-2.633e+00;SOR=0.540;VQS…
chr35	14506495	A	AATATTTAAT	49.6	0|1	23,3	AC=1;AF=0.500;AN=2;BaseQRankSum=1.25;CSQ=ATATTTAAT|splice_region_variant&intron_variant|LOW|MCUR1|MCUR1|Transcript|XM_038583969.1|mRNA||9/9|XM_038583969.1:c.950-7_950-6insATTAAATAT|||||||||-1||insertion|||||||||XP_038439897.1|||||canFam4_genes_ncbi.gtf.gz||||||||||||||||||||||||||||||||||||;DP=26;ExcessHet=3.0103;FS=6.226;MLEAC=1;MLEAF=0.500;MQ=60.00;MQRankSum=0.00;QD=1.91;ReadPosRankSum=-2.168e+…
chr35	14506496	G	GTTATC	49.6	0|1	23,3	AC=1;AF=0.500;AN=2;BaseQRankSum=0.795;CSQ=TTATC|splice_region_variant&intron_variant|LOW|MCUR1|MCUR1|Transcript|XM_038583969.1|mRNA||9/9|XM_038583969.1:c.950-8_950-7insGATAA|||||||||-1||insertion|||||||||XP_038439897.1|||||canFam4_genes_ncbi.gtf.gz||||||||||||||||||||||||||||||||||||;DP=26;ExcessHet=3.0103;FS=6.226;MLEAC=1;MLEAF=0.500;MQ=60.00;MQRankSum=0.00;QD=1.91;ReadPosRankSum=-1.447e+00;SOR=…
chr36	14278693	T	A	37.64	0|1	13,2	AC=1;AF=0.500;AN=2;BaseQRankSum=0.897;CSQ=A|synonymous_variant|LOW|LRP2|LRP2|Transcript|XM_038584752.1|mRNA|41/79||XM_038584752.1:c.7641A>T|XP_038440680.1:p.Val2547%3D|7683|7641|2547|V|gtA/gtT|||-1||SNV|||||||||XP_038440680.1|||||canFam4_genes_ncbi.gtf.gz||||||||||||||||||||||||||||||||||||;DP=16;ExcessHet=3.0103;FS=0.000;MLEAC=1;MLEAF=0.500;MQ=60.00;MQRankSum=0.00;QD=2.51;ReadPosRankSum=1.10;SOR…
chr36	14278698	G	A	31.64	0|1	15,2	AC=1;AF=0.500;AN=2;BaseQRankSum=0.692;CSQ=A|synonymous_variant|LOW|LRP2|LRP2|Transcript|XM_038584752.1|mRNA|41/79||XM_038584752.1:c.7636C>T|XP_038440680.1:p.Leu2546%3D|7678|7636|2546|L|Ctg/Ttg|||-1||SNV|||||||||XP_038440680.1|||||canFam4_genes_ncbi.gtf.gz||||||||||||||||||||||||||||||||||||;DP=17;ExcessHet=3.0103;FS=0.000;MLEAC=1;MLEAF=0.500;MQ=60.00;MQRankSum=0.00;QD=1.86;ReadPosRankSum=1.35;SOR…
chr36	14278703	C	G	55.64	0|1	14,3	AC=1;AF=0.500;AN=2;BaseQRankSum=-1.797e+00;CSQ=G|missense_variant|MODERATE|LRP2|LRP2|Transcript|XM_038584752.1|mRNA|41/79||XM_038584752.1:c.7631G>C|XP_038440680.1:p.Ser2544Thr|7673|7631|2544|S/T|aGc/aCc|||-1||SNV|||||||||XP_038440680.1|||||canFam4_genes_ncbi.gtf.gz||||||||||||||||||||||||||||||||||||;DP=17;ExcessHet=3.0103;FS=0.000;MLEAC=1;MLEAF=0.500;MQ=60.00;MQRankSum=0.00;QD=3.27;ReadPosRankSu…
chr36	14278714	A	G	70.64	0|1	16,3	AC=1;AF=0.500;AN=2;BaseQRankSum=-1.976e+00;CSQ=G|synonymous_variant|LOW|LRP2|LRP2|Transcript|XM_038584752.1|mRNA|41/79||XM_038584752.1:c.7620T>C|XP_038440680.1:p.Pro2540%3D|7662|7620|2540|P|ccT/ccC|||-1||SNV|||||||||XP_038440680.1|||||canFam4_genes_ncbi.gtf.gz||||||||||||||||||||||||||||||||||||;DP=19;ExcessHet=3.0103;FS=0.000;MLEAC=1;MLEAF=0.500;MQ=60.00;MQRankSum=0.00;QD=3.72;ReadPosRankSum=0.3…
chr36	14278717	T	G	70.64	0|1	16,3	AC=1;AF=0.500;AN=2;BaseQRankSum=-1.167e+00;CSQ=G|synonymous_variant|LOW|LRP2|LRP2|Transcript|XM_038584752.1|mRNA|41/79||XM_038584752.1:c.7617A>C|XP_038440680.1:p.Val2539%3D|7659|7617|2539|V|gtA/gtC|||-1||SNV|||||||||XP_038440680.1|||||canFam4_genes_ncbi.gtf.gz||||||||||||||||||||||||||||||||||||;DP=19;ExcessHet=3.0103;FS=0.000;MLEAC=1;MLEAF=0.500;MQ=60.00;MQRankSum=0.00;QD=3.72;ReadPosRankSum=0.5…
chr36	14278726	A	G	70.64	0|1	16,3	AC=1;AF=0.500;AN=2;BaseQRankSum=-2.191e+00;CSQ=G|synonymous_variant|LOW|LRP2|LRP2|Transcript|XM_038584752.1|mRNA|41/79||XM_038584752.1:c.7608T>C|XP_038440680.1:p.Asn2536%3D|7650|7608|2536|N|aaT/aaC|||-1||SNV|||||||||XP_038440680.1|||||canFam4_genes_ncbi.gtf.gz||||||||||||||||||||||||||||||||||||;DP=20;ExcessHet=3.0103;FS=0.000;MLEAC=1;MLEAF=0.500;MQ=60.00;MQRankSum=0.00;QD=3.72;ReadPosRankSum=0.2…
chr36	14278750	A	G	54.64	0|1	18,3	AC=1;AF=0.500;AN=2;BaseQRankSum=-3.357e+00;CSQ=G|synonymous_variant|LOW|LRP2|LRP2|Transcript|XM_038584752.1|mRNA|41/79||XM_038584752.1:c.7584T>C|XP_038440680.1:p.Ile2528%3D|7626|7584|2528|I|atT/atC|||-1||SNV|||||||||XP_038440680.1|||||canFam4_genes_ncbi.gtf.gz||||||||||||||||||||||||||||||||||||;DP=21;ExcessHet=3.0103;FS=0.000;MLEAC=1;MLEAF=0.500;MQ=60.00;MQRankSum=0.00;QD=2.60;ReadPosRankSum=-4.…
chr36	14278759	A	G	57.64	0|1	17,3	AC=1;AF=0.500;AN=2;BaseQRankSum=-4.118e+00;CSQ=G|synonymous_variant|LOW|LRP2|LRP2|Transcript|XM_038584752.1|mRNA|41/79||XM_038584752.1:c.7575T>C|XP_038440680.1:p.Asn2525%3D|7617|7575|2525|N|aaT/aaC|||-1||SNV|||||||||XP_038440680.1|||||canFam4_genes_ncbi.gtf.gz||||||||||||||||||||||||||||||||||||;DP=20;ExcessHet=3.0103;FS=0.000;MLEAC=1;MLEAF=0.500;MQ=60.00;MQRankSum=0.00;QD=2.88;ReadPosRankSum=0.0…
chr36	22512204	T	A	60.64	0/1	14,5	AC=1;AF=0.500;AN=2;BaseQRankSum=-7.020e-01;CSQ=A|missense_variant|MODERATE|TTN|TTN|Transcript|XM_038584970.1|mRNA|314/351||XM_038584970.1:c.84476A>T|XP_038440898.1:p.Asp28159Val|84699|84476|28159|D/V|gAt/gTt|||-1||SNV|||||||||XP_038440898.1|||||canFam4_genes_ncbi.gtf.gz||||||||||||||||||||||||||||||||||||;DP=24;ExcessHet=3.0103;FS=8.512;MLEAC=1;MLEAF=0.500;MQ=60.00;MQRankSum=0.00;QD=3.19;ReadPosR…
chr37	13647249	C	T	296.64	0/1	12,12	AC=1;AF=0.500;AN=2;BaseQRankSum=2.47;CSQ=T|stop_gained|HIGH|PARD3B|PARD3B|Transcript|XM_038585493.1|mRNA|9/23||XM_038585493.1:c.1294C>T|XP_038441421.1:p.Arg432Ter|1294|1294|432|R/*|Cga/Tga|||1||SNV|||||||||XP_038441421.1|||||canFam4_genes_ncbi.gtf.gz||||||||||||||||||||||||||||||||||||,T|stop_gained|HIGH|PARD3B|PARD3B|Transcript|XM_038585494.1|mRNA|9/23||XM_038585494.1:c.1267C>T|XP_038441422.1:p.…
chr38	21670305	G	A	392.64	0/1	12,15	AC=1;AF=0.500;AN=2;BaseQRankSum=1.25;CSQ=A|synonymous_variant|LOW|FCGR2B|FCGR2B|Transcript|XM_038586271.1|mRNA|4/8||XM_038586271.1:c.453C>T|XP_038442199.1:p.Cys151%3D|549|453|151|C|tgC/tgT|||-1||SNV|||||||||XP_038442199.1|||||canFam4_genes_ncbi.gtf.gz||||||||||||||||||||||||||||||||||||,A|synonymous_variant|LOW|FCGR2B|FCGR2B|Transcript|XM_038586272.1|mRNA|4/7||XM_038586272.1:c.456C>T|XP_038442200…
chr4	20780151	GTTCACAGAAAAGGTAGTT	G	547.6	0/1	11,14	AC=1;AF=0.500;AN=2;BaseQRankSum=-4.290e-01;CSQ=-|inframe_deletion|MODERATE|STOX1|STOX1|Transcript|XM_038534147.1|mRNA|3/4||XM_038534147.1:c.2670_2687del|XP_038390075.1:p.Glu891_Thr896del|2665-2682|2665-2682|889-894|FTEKVV/-|TTCACAGAAAAGGTAGTT/-|||1||deletion|||||||||XP_038390075.1|||||canFam4_genes_ncbi.gtf.gz||||||5||||||||||||||||||||||||||||||,-|intron_variant|MODIFIER|STOX1|STOX1|Transcript|X…
chr4	40476223	C	T	37.64	0|1	13,2	AC=1;AF=0.500;AN=2;BaseQRankSum=-1.041e+00;CSQ=T|synonymous_variant|LOW|DUSP1|DUSP1|Transcript|XM_038534745.1|mRNA|3/4||XM_038534745.1:c.633C>T|XP_038390673.1:p.Pro211%3D|880|633|211|P|ccC/ccT|||1||SNV|||||||||XP_038390673.1|||||canFam4_genes_ncbi.gtf.gz||||||||||||||||||||||||||||||||||||,T|upstream_gene_variant|MODIFIER|LOC102156464|LOC102156464|Transcript|XR_005358172.1|lnc_RNA|||||||||||4406|…
chr4	40476226	T	C	37.64	0|1	13,2	AC=1;AF=0.500;AN=2;BaseQRankSum=-1.041e+00;CSQ=C|synonymous_variant|LOW|DUSP1|DUSP1|Transcript|XM_038534745.1|mRNA|3/4||XM_038534745.1:c.636T>C|XP_038390673.1:p.Asn212%3D|883|636|212|N|aaT/aaC|||1||SNV|||||||||XP_038390673.1|||||canFam4_genes_ncbi.gtf.gz||||||||||||||||||||||||||||||||||||,C|upstream_gene_variant|MODIFIER|LOC102156464|LOC102156464|Transcript|XR_005358172.1|lnc_RNA|||||||||||4403|…
chr4	40476229	T	C	31.64	0|1	15,2	AC=1;AF=0.500;AN=2;BaseQRankSum=-7.560e-01;CSQ=C|synonymous_variant|LOW|DUSP1|DUSP1|Transcript|XM_038534745.1|mRNA|3/4||XM_038534745.1:c.639T>C|XP_038390673.1:p.His213%3D|886|639|213|H|caT/caC|||1||SNV|||||||||XP_038390673.1|||||canFam4_genes_ncbi.gtf.gz||||||||||||||||||||||||||||||||||||,C|upstream_gene_variant|MODIFIER|LOC102156464|LOC102156464|Transcript|XR_005358172.1|lnc_RNA|||||||||||4400|…
chr4	40476262	C	T	37.64	0/1	13,2	AC=1;AF=0.500;AN=2;BaseQRankSum=-1.960e-01;CSQ=T|synonymous_variant|LOW|DUSP1|DUSP1|Transcript|XM_038534745.1|mRNA|3/4||XM_038534745.1:c.672C>T|XP_038390673.1:p.Pro224%3D|919|672|224|P|ccC/ccT|||1||SNV|||||||||XP_038390673.1|||||canFam4_genes_ncbi.gtf.gz||||||||||||||||||||||||||||||||||||,T|upstream_gene_variant|MODIFIER|LOC102156464|LOC102156464|Transcript|XR_005358172.1|lnc_RNA|||||||||||4367|…
chr4	59813727	A	C	62.64	0|1	15,3	AC=1;AF=0.500;AN=2;BaseQRankSum=-1.282e+00;CSQ=C|stop_gained|HIGH|CDX1|CDX1|Transcript|XM_038533753.1|mRNA|3/3||XM_038533753.1:c.789T>G|XP_038389681.1:p.Tyr263Ter|829|789|263|Y/*|taT/taG|||-1||SNV|||||||||XP_038389681.1|||||canFam4_genes_ncbi.gtf.gz||||||||||||||||||||||||||||||||||||,C|downstream_gene_variant|MODIFIER|LOC119871532|LOC119871532|Transcript|XR_005358435.1|lnc_RNA|||||||||||3508|1||…
chr4	64577351	C	G	44.64	0|1	21,3	AC=1;AF=0.500;AN=2;BaseQRankSum=-1.151e+00;CSQ=G|synonymous_variant|LOW|ISL1|ISL1|Transcript|XM_038535133.1|mRNA|2/6||XM_038535133.1:c.171G>C|XP_038391061.1:p.Thr57%3D|467|171|57|T|acG/acC|||-1||SNV|||||||||XP_038391061.1|||||canFam4_genes_ncbi.gtf.gz||||||||||||||||||||||||||||||||||||,G|intron_variant|MODIFIER|LOC111095612|LOC111095612|Transcript|XM_038535134.1|mRNA||5/6|XM_038535134.1:c.215-71…
chr4	64577360	C	T	41.64	0|1	22,3	AC=1;AF=0.500;AN=2;BaseQRankSum=-2.007e+00;CSQ=T|synonymous_variant|LOW|ISL1|ISL1|Transcript|XM_038535133.1|mRNA|2/6||XM_038535133.1:c.162G>A|XP_038391061.1:p.Glu54%3D|458|162|54|E|gaG/gaA|||-1||SNV|||||||||XP_038391061.1|||||canFam4_genes_ncbi.gtf.gz||||||||||||||||||||||||||||||||||||,T|intron_variant|MODIFIER|LOC111095612|LOC111095612|Transcript|XM_038535134.1|mRNA||5/6|XM_038535134.1:c.215-70…
chr4	69458348	G	A	448.64	0/1	8,17	AC=1;AF=0.500;AN=2;BaseQRankSum=-1.849e+00;CSQ=A|synonymous_variant|LOW|CARD6|CARD6|Transcript|XM_038535234.1|mRNA|3/3||XM_038535234.1:c.1560C>T|XP_038391162.1:p.Val520%3D|1610|1560|520|V|gtC/gtT|||-1||SNV|||||||||XP_038391162.1|||||canFam4_genes_ncbi.gtf.gz||||||||||||||||||||||||||||||||||||,A|synonymous_variant|LOW|CARD6|CARD6|Transcript|XM_038535235.1|mRNA|3/3||XM_038535235.1:c.1137C>T|XP_038…
chr4	76610593	G	A	244.64	0/1	4,11	AC=1;AF=0.500;AN=2;BaseQRankSum=0.142;CSQ=A|upstream_gene_variant|MODIFIER|PDZD2|PDZD2|Transcript|XM_038535405.1|mRNA|||||||||||1077|-1||SNV|||||||||XP_038391333.1|||||canFam4_genes_ncbi.gtf.gz||||||||||||||||||||||||||||||||||||,A|synonymous_variant|LOW|LOC119876224|LOC119876224|Transcript|XM_038535471.1|mRNA|2/3||XM_038535471.1:c.939G>A|XP_038391399.1:p.Pro313%3D|939|939|313|P|ccG/ccA|||1||SNV|…
chr5	8172605	G	C	31.64	0|1	15,2	AC=1;AF=0.500;AN=2;BaseQRankSum=-2.911e+00;CSQ=C|splice_region_variant&intron_variant|LOW|ST3GAL4|ST3GAL4|Transcript|XM_038535677.1|mRNA||4/9|XM_038535677.1:c.292+7C>G|||||||||-1||SNV|||||||||XP_038391605.1|||||canFam4_genes_ncbi.gtf.gz||||||||||||||||||||||||||||||||||||,C|splice_region_variant&intron_variant|LOW|ST3GAL4|ST3GAL4|Transcript|XM_038535678.1|mRNA||4/9|XM_038535678.1:c.268+7C>G||||||…
chr5	14860534	C	T	61.64	0|1	19,3	AC=1;AF=0.500;AN=2;BaseQRankSum=-1.790e+00;CSQ=T|downstream_gene_variant|MODIFIER|SLC37A4|SLC37A4|Transcript|NM_001287131.1|mRNA|||||||||||4865|1||SNV|||||||||NP_001274060.1|||||canFam4_genes_ncbi.gtf.gz||||||||||||||||||||||||||||||||||||,T|upstream_gene_variant|MODIFIER|TRAPPC4|TRAPPC4|Transcript|XM_038535961.1|mRNA|||||||||||1425|-1||SNV|||||||||XP_038391889.1|||||canFam4_genes_ncbi.gtf.gz||||…
chr5	32557537	G	A	34.64	0|1	14,2	AC=1;AF=0.500;AN=2;BaseQRankSum=-1.698e+00;CSQ=A|synonymous_variant|LOW|NLGN2|NLGN2|Transcript|XM_038536676.1|mRNA|7/7||XM_038536676.1:c.2439G>A|XP_038392604.1:p.Val813%3D|3102|2439|813|V|gtG/gtA|||1||SNV|||||||||XP_038392604.1|||||canFam4_genes_ncbi.gtf.gz||||||||||||||||||||||||||||||||||||,A|synonymous_variant|LOW|NLGN2|NLGN2|Transcript|XM_038536678.1|mRNA|8/8||XM_038536678.1:c.1707G>A|XP_0383…
chr5	34030313	G	A	58.64	0|1	6,2	AC=1;AF=0.500;AN=2;BaseQRankSum=-1.242e+00;CSQ=A|synonymous_variant|LOW|NTN1|NTN1|Transcript|XM_038536860.1|mRNA|6/6||XM_038536860.1:c.1752G>A|XP_038392788.1:p.Thr584%3D|1767|1752|584|T|acG/acA|||1||SNV|||||||||XP_038392788.1|||||canFam4_genes_ncbi.gtf.gz||||||||||||||||||||||||||||||||||||,A|non_coding_transcript_exon_variant|MODIFIER|LOC119871849|LOC119871849|Transcript|XR_005359488.1|lnc_RNA|1…
chr5	34030319	G	A	58.64	0|1	6,2	AC=1;AF=0.500;AN=2;BaseQRankSum=-1.242e+00;CSQ=A|synonymous_variant|LOW|NTN1|NTN1|Transcript|XM_038536860.1|mRNA|6/6||XM_038536860.1:c.1758G>A|XP_038392788.1:p.Ala586%3D|1773|1758|586|A|gcG/gcA|||1||SNV|||||||||XP_038392788.1|||||canFam4_genes_ncbi.gtf.gz||||||||||||||||||||||||||||||||||||,A|non_coding_transcript_exon_variant|MODIFIER|LOC119871849|LOC119871849|Transcript|XR_005359488.1|lnc_RNA|1…
chr5	34030322	G	A	58.64	0|1	6,2	AC=1;AF=0.500;AN=2;BaseQRankSum=-1.242e+00;CSQ=A|synonymous_variant|LOW|NTN1|NTN1|Transcript|XM_038536860.1|mRNA|6/6||XM_038536860.1:c.1761G>A|XP_038392788.1:p.Arg587%3D|1776|1761|587|R|cgG/cgA|||1||SNV|||||||||XP_038392788.1|||||canFam4_genes_ncbi.gtf.gz||||||||||||||||||||||||||||||||||||,A|non_coding_transcript_exon_variant|MODIFIER|LOC119871849|LOC119871849|Transcript|XR_005359488.1|lnc_RNA|1…
chr5	34030346	C	G	61.64	0|1	5,2	AC=1;AF=0.500;AN=2;BaseQRankSum=0.00;CSQ=G|synonymous_variant|LOW|NTN1|NTN1|Transcript|XM_038536860.1|mRNA|6/6||XM_038536860.1:c.1785C>G|XP_038392788.1:p.Arg595%3D|1800|1785|595|R|cgC/cgG|||1||SNV|||||||||XP_038392788.1|||||canFam4_genes_ncbi.gtf.gz||||||||||||||||||||||||||||||||||||,G|non_coding_transcript_exon_variant|MODIFIER|LOC119871849|LOC119871849|Transcript|XR_005359488.1|lnc_RNA|1/2||XR…
chr5	43653349	GA	G	31.6	0/1	14,3	AC=1;AF=0.500;AN=2;BaseQRankSum=-1.615e+00;CSQ=-|splice_region_variant&intron_variant|LOW|IL23R|IL23R|Transcript|XM_038537159.1|mRNA||8/10|XM_038537159.1:c.1046-7del|||||||||-1||deletion|||||||||XP_038393087.1|||||canFam4_genes_ncbi.gtf.gz||||||||||||||||||||||||||||||||||||,-|intron_variant&non_coding_transcript_variant|MODIFIER|LOC111095914|LOC111095914|Transcript|XR_005359623.1|lnc_RNA||1/2|XR…
chr5	54628749	T	C	34.64	0|1	14,2	AC=1;AF=0.500;AN=2;BaseQRankSum=-1.795e+00;CSQ=C|synonymous_variant|LOW|USP24|USP24|Transcript|XM_038537424.1|mRNA|55/68||XM_038537424.1:c.6579T>C|XP_038393352.1:p.Ile2193%3D|6594|6579|2193|I|atT/atC|||1||SNV|||||||||XP_038393352.1|||||canFam4_genes_ncbi.gtf.gz||||||||||||||||||||||||||||||||||||;DP=16;ExcessHet=3.0103;FS=13.010;MLEAC=1;MLEAF=0.500;MQ=60.00;MQRankSum=0.00;QD=2.16;ReadPosRankSum=0…
chr5	54628752	C	T	34.64	0|1	14,2	AC=1;AF=0.500;AN=2;BaseQRankSum=-2.830e-01;CSQ=T|synonymous_variant|LOW|USP24|USP24|Transcript|XM_038537424.1|mRNA|55/68||XM_038537424.1:c.6582C>T|XP_038393352.1:p.Ala2194%3D|6597|6582|2194|A|gcC/gcT|||1||SNV|||||||||XP_038393352.1|||||canFam4_genes_ncbi.gtf.gz||||||||||||||||||||||||||||||||||||;DP=16;ExcessHet=3.0103;FS=13.010;MLEAC=1;MLEAF=0.500;MQ=60.00;MQRankSum=0.00;QD=2.16;ReadPosRankSum=0…
chr5	54971820	C	T	248.64	0/1	10,9	AC=1;AF=0.500;AN=2;BaseQRankSum=2.14;CSQ=T|synonymous_variant|LOW|FAM151A|FAM151A|Transcript|NM_001167659.1|mRNA|6/8||NM_001167659.1:c.894C>T|NP_001161131.1:p.Ser298%3D|910|894|298|S|agC/agT|||1||SNV|||||||||NP_001161131.1|||||canFam4_genes_ncbi.gtf.gz||||||||||||||||||||||||||||||||||||,T|downstream_gene_variant|MODIFIER|ACOT11|ACOT11|Transcript|XM_038537446.1|mRNA|||||||||||1897|-1||SNV||||||||…
chr5	54971888	C	T	261.64	0/1	7,11	AC=1;AF=0.500;AN=2;BaseQRankSum=1.44;CSQ=T|splice_region_variant&intron_variant|LOW|FAM151A|FAM151A|Transcript|NM_001167659.1|mRNA||6/7|NM_001167659.1:c.958+4C>T|||||||||1||SNV|||||||||NP_001161131.1|||||canFam4_genes_ncbi.gtf.gz||||||||||||||||||||||||||||||||||||,T|downstream_gene_variant|MODIFIER|ACOT11|ACOT11|Transcript|XM_038537446.1|mRNA|||||||||||1829|-1||SNV|||||||||XP_038393374.1|||||can…
chr5	54972623	G	A	216.64	0/1	10,8	AC=1;AF=0.500;AN=2;BaseQRankSum=2.66;CSQ=A|missense_variant|MODERATE|FAM151A|FAM151A|Transcript|NM_001167659.1|mRNA|7/8||NM_001167659.1:c.977G>A|NP_001161131.1:p.Arg326Gln|993|977|326|R/Q|cGa/cAa|||1||SNV|||||||||NP_001161131.1|||||canFam4_genes_ncbi.gtf.gz||||||||||||||||||||||||||||||||||||,A|downstream_gene_variant|MODIFIER|ACOT11|ACOT11|Transcript|XM_038537446.1|mRNA|||||||||||1094|-1||SNV|||…
chr5	54973138	C	T	332.64	0/1	7,12	AC=1;AF=0.500;AN=2;BaseQRankSum=1.05;CSQ=T|splice_region_variant&synonymous_variant|LOW|FAM151A|FAM151A|Transcript|NM_001167659.1|mRNA|8/8||NM_001167659.1:c.1104C>T|NP_001161131.1:p.Asp368%3D|1120|1104|368|D|gaC/gaT|||1||SNV|||||||||NP_001161131.1|||||canFam4_genes_ncbi.gtf.gz||||||||||||||||||||||||||||||||||||,T|downstream_gene_variant|MODIFIER|ACOT11|ACOT11|Transcript|XM_038537446.1|mRNA||||||…
chr5	54973654	G	A	381.64	0/1	12,14	AC=1;AF=0.500;AN=2;BaseQRankSum=2.07;CSQ=A|synonymous_variant|LOW|FAM151A|FAM151A|Transcript|NM_001167659.1|mRNA|8/8||NM_001167659.1:c.1620G>A|NP_001161131.1:p.Arg540%3D|1636|1620|540|R|cgG/cgA|||1||SNV|||||||||NP_001161131.1|||||canFam4_genes_ncbi.gtf.gz||||||||||||||||||||||||||||||||||||,A|downstream_gene_variant|MODIFIER|ACOT11|ACOT11|Transcript|XM_038537446.1|mRNA|||||||||||63|-1||SNV|||||||…
chr5	54978490	G	A	184.64	0/1	10,7	AC=1;AF=0.500;AN=2;BaseQRankSum=1.92;CSQ=A|downstream_gene_variant|MODIFIER|FAM151A|FAM151A|Transcript|NM_001167659.1|mRNA|||||||||||4599|1||SNV|||||||||NP_001161131.1|||||canFam4_genes_ncbi.gtf.gz||||||||||||||||||||||||||||||||||||,A|synonymous_variant|LOW|ACOT11|ACOT11|Transcript|XM_038537446.1|mRNA|12/16||XM_038537446.1:c.1167C>T|XP_038393374.1:p.Ser389%3D|1282|1167|389|S|agC/agT|||-1||SNV|||…
chr5	82361486	G	C	34.64	0|1	14,2	AC=1;AF=0.500;AN=2;BaseQRankSum=-1.797e+00;CSQ=C|missense_variant|MODERATE|GFOD2|GFOD2|Transcript|XM_038538577.1|mRNA|3/3||XM_038538577.1:c.863G>C|XP_038394505.1:p.Gly288Ala|1103|863|288|G/A|gGt/gCt|||1||SNV|||||||||XP_038394505.1|||||canFam4_genes_ncbi.gtf.gz||||||||||||||||||||||||||||||||||||,C|missense_variant|MODERATE|GFOD2|GFOD2|Transcript|XM_038538578.1|mRNA|4/4||XM_038538578.1:c.863G>C|XP…
chr5	82361490	G	A	76.64	0|1	14,3	AC=1;AF=0.500;AN=2;BaseQRankSum=-9.420e-01;CSQ=A|synonymous_variant|LOW|GFOD2|GFOD2|Transcript|XM_038538577.1|mRNA|3/3||XM_038538577.1:c.867G>A|XP_038394505.1:p.Ala289%3D|1107|867|289|A|gcG/gcA|||1||SNV|||||||||XP_038394505.1|||||canFam4_genes_ncbi.gtf.gz||||||||||||||||||||||||||||||||||||,A|synonymous_variant|LOW|GFOD2|GFOD2|Transcript|XM_038538578.1|mRNA|4/4||XM_038538578.1:c.867G>A|XP_0383945…
chr5	82361496	G	T	73.64	0|1	15,3	AC=1;AF=0.500;AN=2;BaseQRankSum=-1.797e+00;CSQ=T|synonymous_variant|LOW|GFOD2|GFOD2|Transcript|XM_038538577.1|mRNA|3/3||XM_038538577.1:c.873G>T|XP_038394505.1:p.Leu291%3D|1113|873|291|L|ctG/ctT|||1||SNV|||||||||XP_038394505.1|||||canFam4_genes_ncbi.gtf.gz||||||||||||||||||||||||||||||||||||,T|synonymous_variant|LOW|GFOD2|GFOD2|Transcript|XM_038538578.1|mRNA|4/4||XM_038538578.1:c.873G>T|XP_0383945…
chr5	82361499	C	T	73.64	0|1	15,3	AC=1;AF=0.500;AN=2;BaseQRankSum=1.75;CSQ=T|synonymous_variant|LOW|GFOD2|GFOD2|Transcript|XM_038538577.1|mRNA|3/3||XM_038538577.1:c.876C>T|XP_038394505.1:p.Pro292%3D|1116|876|292|P|ccC/ccT|||1||SNV|||||||||XP_038394505.1|||||canFam4_genes_ncbi.gtf.gz||||||||||||||||||||||||||||||||||||,T|synonymous_variant|LOW|GFOD2|GFOD2|Transcript|XM_038538578.1|mRNA|4/4||XM_038538578.1:c.876C>T|XP_038394506.1:p…
chr5	82361508	G	T	31.64	0|1	15,2	AC=1;AF=0.500;AN=2;BaseQRankSum=0.911;CSQ=T|synonymous_variant|LOW|GFOD2|GFOD2|Transcript|XM_038538577.1|mRNA|3/3||XM_038538577.1:c.885G>T|XP_038394505.1:p.Gly295%3D|1125|885|295|G|ggG/ggT|||1||SNV|||||||||XP_038394505.1|||||canFam4_genes_ncbi.gtf.gz||||||||||||||||||||||||||||||||||||,T|synonymous_variant|LOW|GFOD2|GFOD2|Transcript|XM_038538578.1|mRNA|4/4||XM_038538578.1:c.885G>T|XP_038394506.1:…
chr6	6699996	C	G	49.64	0|1	9,2	AC=1;AF=0.500;AN=2;BaseQRankSum=0.00;CSQ=G|missense_variant|MODERATE|FZD9|FZD9|Transcript|XM_038539122.1|mRNA|1/1||XM_038539122.1:c.405G>C|XP_038395050.1:p.Glu135Asp|405|405|135|E/D|gaG/gaC|||-1||SNV|||||||||XP_038395050.1|||||canFam4_genes_ncbi.gtf.gz||||||||||||||||||||||||||||||||||||;DP=11;ExcessHet=3.0103;FS=0.000;MLEAC=1;MLEAF=0.500;MQ=60.00;MQRankSum=0.00;QD=4.51;ReadPosRankSum=1.59;SOR=0.…
chr6	6699999	G	C	46.64	0|1	10,2	AC=1;AF=0.500;AN=2;BaseQRankSum=-4.470e-01;CSQ=C|synonymous_variant|LOW|FZD9|FZD9|Transcript|XM_038539122.1|mRNA|1/1||XM_038539122.1:c.402C>G|XP_038395050.1:p.Pro134%3D|402|402|134|P|ccC/ccG|||-1||SNV|||||||||XP_038395050.1|||||canFam4_genes_ncbi.gtf.gz||||||||||||||||||||||||||||||||||||;DP=12;ExcessHet=3.0103;FS=0.000;MLEAC=1;MLEAF=0.500;MQ=60.00;MQRankSum=0.00;QD=3.89;ReadPosRankSum=0.447;SOR=…
chr6	6700011	G	A	46.64	0|1	10,2	AC=1;AF=0.500;AN=2;BaseQRankSum=-1.967e+00;CSQ=A|synonymous_variant|LOW|FZD9|FZD9|Transcript|XM_038539122.1|mRNA|1/1||XM_038539122.1:c.390C>T|XP_038395050.1:p.Asn130%3D|390|390|130|N|aaC/aaT|||-1||SNV|||||||||XP_038395050.1|||||canFam4_genes_ncbi.gtf.gz||||||||||||||||||||||||||||||||||||;DP=12;ExcessHet=3.0103;FS=3.424;MLEAC=1;MLEAF=0.500;MQ=60.00;MQRankSum=0.00;QD=3.89;ReadPosRankSum=0.645;SOR=…
chr6	6700017	C	T	46.64	0|1	10,2	AC=1;AF=0.500;AN=2;BaseQRankSum=-1.967e+00;CSQ=T|synonymous_variant|LOW|FZD9|FZD9|Transcript|XM_038539122.1|mRNA|1/1||XM_038539122.1:c.384G>A|XP_038395050.1:p.Gln128%3D|384|384|128|Q|caG/caA|||-1||SNV|||||||||XP_038395050.1|||||canFam4_genes_ncbi.gtf.gz||||||||||||||||||||||||||||||||||||;DP=12;ExcessHet=3.0103;FS=3.424;MLEAC=1;MLEAF=0.500;MQ=60.00;MQRankSum=0.00;QD=3.89;ReadPosRankSum=0.645;SOR=…
chr6	6700032	C	G	43.64	0|1	11,2	AC=1;AF=0.500;AN=2;BaseQRankSum=-1.481e+00;CSQ=G|synonymous_variant|LOW|FZD9|FZD9|Transcript|XM_038539122.1|mRNA|1/1||XM_038539122.1:c.369G>C|XP_038395050.1:p.Ala123%3D|369|369|123|A|gcG/gcC|||-1||SNV|||||||||XP_038395050.1|||||canFam4_genes_ncbi.gtf.gz||||||||||||||||||||||||||||||||||||;DP=13;ExcessHet=3.0103;FS=0.000;MLEAC=1;MLEAF=0.500;MQ=60.00;MQRankSum=0.00;QD=3.36;ReadPosRankSum=0.792;SOR=…
chr6	6700047	C	A	40.64	0|1	12,2	AC=1;AF=0.500;AN=2;BaseQRankSum=-1.593e+00;CSQ=A|synonymous_variant|LOW|FZD9|FZD9|Transcript|XM_038539122.1|mRNA|1/1||XM_038539122.1:c.354G>T|XP_038395050.1:p.Ala118%3D|354|354|118|A|gcG/gcT|||-1||SNV|||||||||XP_038395050.1|||||canFam4_genes_ncbi.gtf.gz||||||||||||||||||||||||||||||||||||;DP=14;ExcessHet=3.0103;FS=2.963;MLEAC=1;MLEAF=0.500;MQ=60.00;MQRankSum=0.00;QD=2.90;ReadPosRankSum=0.00;SOR=0…
chr6	12712667	C	G	31.64	0/1	15,2	AC=1;AF=0.500;AN=2;BaseQRankSum=-2.430e+00;CSQ=G|synonymous_variant|LOW|TNRC18|TNRC18|Transcript|XM_038539566.1|mRNA|13/33||XM_038539566.1:c.3036C>G|XP_038395494.1:p.Ser1012%3D|3103|3036|1012|S|tcC/tcG|||1||SNV|||||||||XP_038395494.1|||||canFam4_genes_ncbi.gtf.gz||||||||||||||||||||||||||||||||||||;DP=18;ExcessHet=3.0103;FS=0.000;MLEAC=1;MLEAF=0.500;MQ=60.00;MQRankSum=0.00;QD=1.86;ReadPosRankSum=…
chr6	12712703	C	T	37.64	0|1	13,2	AC=1;AF=0.500;AN=2;BaseQRankSum=-3.598e+00;CSQ=T|synonymous_variant|LOW|TNRC18|TNRC18|Transcript|XM_038539566.1|mRNA|13/33||XM_038539566.1:c.3072C>T|XP_038395494.1:p.Pro1024%3D|3139|3072|1024|P|ccC/ccT|||1||SNV|||||||||XP_038395494.1|||||canFam4_genes_ncbi.gtf.gz||||||||||||||||||||||||||||||||||||;DP=15;ExcessHet=3.0103;FS=0.000;MLEAC=1;MLEAF=0.500;MQ=60.00;MQRankSum=0.00;QD=2.51;ReadPosRankSum=…
chr6	12712712	C	A	31.64	0|1	15,2	AC=1;AF=0.500;AN=2;BaseQRankSum=-2.168e+00;CSQ=A|synonymous_variant|LOW|TNRC18|TNRC18|Transcript|XM_038539566.1|mRNA|13/33||XM_038539566.1:c.3081C>A|XP_038395494.1:p.Gly1027%3D|3148|3081|1027|G|ggC/ggA|||1||SNV|||||||||XP_038395494.1|||||canFam4_genes_ncbi.gtf.gz||||||||||||||||||||||||||||||||||||;DP=17;ExcessHet=3.0103;FS=0.000;MLEAC=1;MLEAF=0.500;MQ=60.00;MQRankSum=0.00;QD=1.86;ReadPosRankSum=…
chr6	12712713	A	C	31.64	0|1	15,2	AC=1;AF=0.500;AN=2;BaseQRankSum=-1.497e+00;CSQ=C|missense_variant|MODERATE|TNRC18|TNRC18|Transcript|XM_038539566.1|mRNA|13/33||XM_038539566.1:c.3082A>C|XP_038395494.1:p.Ile1028Leu|3149|3082|1028|I/L|Atc/Ctc|||1||SNV|||||||||XP_038395494.1|||||canFam4_genes_ncbi.gtf.gz||||||||||||||||||||||||||||||||||||;DP=17;ExcessHet=3.0103;FS=0.000;MLEAC=1;MLEAF=0.500;MQ=60.00;MQRankSum=0.00;QD=1.86;ReadPosRan…
chr6	18281466	C	T	70.64	0|1	2,2	AC=1;AF=0.500;AN=2;BaseQRankSum=0.00;CSQ=T|synonymous_variant|LOW|MAPK3|MAPK3|Transcript|NM_001252035.1|mRNA|1/9||NM_001252035.1:c.123G>A|NP_001238964.1:p.Pro41%3D|137|123|41|P|ccG/ccA|||-1||SNV|||||||||NP_001238964.1|||||canFam4_genes_ncbi.gtf.gz||||||||||||||||||||||||||||||||||||,T|upstream_gene_variant|MODIFIER|LOC111096256|LOC111096256|Transcript|XR_005360751.1|lnc_RNA|||||||||||307|1||SNV||…
chr6	26030781	G	A	522.06	1/1	0,16	AC=2;AF=1.00;AN=2;CSQ=A|missense_variant|MODERATE|TMC5|TMC5|Transcript|XM_038540224.1|mRNA|8/21||XM_038540224.1:c.1519C>T|XP_038396152.1:p.Arg507Trp|1756|1519|507|R/W|Cgg/Tgg|||-1||SNV|||||||||XP_038396152.1|||||canFam4_genes_ncbi.gtf.gz||||||||||||||||||||||||||||||||||||,A|missense_variant|MODERATE|TMC5|TMC5|Transcript|XM_038540225.1|mRNA|8/21||XM_038540225.1:c.1519C>T|XP_038396153.1:p.Arg507Tr…
chr6	27119949	G	A	780.06	1/1	0,24	AC=2;AF=1.00;AN=2;CSQ=A|synonymous_variant|LOW|XYLT1|XYLT1|Transcript|NM_001008718.1|mRNA|2/11||NM_001008718.1:c.807C>T|NP_001008718.1:p.Ile269%3D|807|807|269|I|atC/atT|||-1||SNV|||||||||NP_001008718.1|||||canFam4_genes_ncbi.gtf.gz||||||||||||||||||||||||||||||||||||;DP=27;ExcessHet=3.0103;FS=0.000;MLEAC=2;MLEAF=1.00;MQ=60.00;QD=32.50;SOR=0.859;VQSLOD=19.85;culprit=MQ
chr6	39267960	C	CG	70.6	0|1	2,2	AC=1;AF=0.500;AN=2;BaseQRankSum=-1.383e+00;CSQ=G|frameshift_variant|HIGH|PKD1|PKD1|Transcript|NM_001006650.1|mRNA|1/46||NM_001006650.1:c.8_9insG|NP_001006651.1:p.Ala4ArgfsTer97|15-16|8-9|3|P/PX|ccc/ccGc|||1||insertion|||||||||NP_001006651.1|||||canFam4_genes_ncbi.gtf.gz||||||||||||||||||||||||||||||||||||,G|downstream_gene_variant|MODIFIER|LOC102156785|LOC102156785_2|Transcript|XR_005360979.1|lnc…
chr6	39267962	G	C	70.64	0|1	2,2	AC=1;AF=0.500;AN=2;BaseQRankSum=0.00;CSQ=C|missense_variant|MODERATE|PKD1|PKD1|Transcript|NM_001006650.1|mRNA|1/46||NM_001006650.1:c.10G>C|NP_001006651.1:p.Ala4Pro|17|10|4|A/P|Gcc/Ccc|||1||SNV|||||||||NP_001006651.1|||||canFam4_genes_ncbi.gtf.gz||||||||||||||||||||||||||||||||||||,C|downstream_gene_variant|MODIFIER|LOC102156785|LOC102156785_2|Transcript|XR_005360979.1|lnc_RNA|||||||||||1278|1||SN…
chr6	42234885	G	A	105.64	0/1	11,6	AC=1;AF=0.500;AN=2;BaseQRankSum=0.778;CSQ=A|missense_variant|MODERATE|SLC6A17|SLC6A17|Transcript|XM_038541044.1|mRNA|12/12||XM_038541044.1:c.1915C>T|XP_038396972.1:p.Arg639Trp|2092|1915|639|R/W|Cgg/Tgg|||-1||SNV|||||||||XP_038396972.1|||||canFam4_genes_ncbi.gtf.gz||||||||||||||||||||||||||||||||||||;DP=18;ExcessHet=3.0103;FS=0.000;MLEAC=1;MLEAF=0.500;MQ=60.00;MQRankSum=0.00;QD=6.21;ReadPosRankSum…
chr7	5840750	C	T	199.64	0/1	9,8	AC=1;AF=0.500;AN=2;BaseQRankSum=0.532;CSQ=T|missense_variant|MODERATE|PIGR|PIGR|Transcript|NM_001287152.1|mRNA|5/11||NM_001287152.1:c.1087G>A|NP_001274081.1:p.Gly363Arg|1259|1087|363|G/R|Gga/Aga|||-1||SNV|||||||||NP_001274081.1|||||canFam4_genes_ncbi.gtf.gz||||||||||||||||||||||||||||||||||||;DP=17;ExcessHet=3.0103;FS=0.000;MLEAC=1;MLEAF=0.500;MQ=60.00;MQRankSum=0.00;QD=11.74;ReadPosRankSum=-4.70…
chr7	5990258	C	T	362.64	0/1	8,14	AC=1;AF=0.500;AN=2;BaseQRankSum=0.609;CSQ=T|synonymous_variant|LOW|C4BPB|C4BPB|Transcript|XM_038542009.1|mRNA|2/7||XM_038542009.1:c.207C>T|XP_038397937.1:p.Asn69%3D|746|207|69|N|aaC/aaT|||1||SNV|||||||||XP_038397937.1|||||canFam4_genes_ncbi.gtf.gz||||||||||||||||||||||||||||||||||||;DP=26;ExcessHet=3.0103;FS=0.000;MLEAC=1;MLEAF=0.500;MQ=60.00;MQRankSum=0.00;QD=16.48;ReadPosRankSum=-1.530e-01;SOR=…
chr7	22810965	C	T	31.64	0|1	15,2	AC=1;AF=0.500;AN=2;BaseQRankSum=-3.598e+00;CSQ=T|synonymous_variant|LOW|PAPPA2|PAPPA2|Transcript|XM_038542421.1|mRNA|5/24||XM_038542421.1:c.2481G>A|XP_038398349.1:p.Gln827%3D|3488|2481|827|Q|caG/caA|||-1||SNV|||||||||XP_038398349.1|||||canFam4_genes_ncbi.gtf.gz||||||||||||||||||||||||||||||||||||;DP=17;ExcessHet=3.0103;FS=0.000;MLEAC=1;MLEAF=0.500;MQ=60.00;MQRankSum=0.00;QD=1.86;ReadPosRankSum=-1…
chr7	22810974	C	T	43.64	0|1	11,2	AC=1;AF=0.500;AN=2;BaseQRankSum=-3.307e+00;CSQ=T|synonymous_variant|LOW|PAPPA2|PAPPA2|Transcript|XM_038542421.1|mRNA|5/24||XM_038542421.1:c.2472G>A|XP_038398349.1:p.Val824%3D|3479|2472|824|V|gtG/gtA|||-1||SNV|||||||||XP_038398349.1|||||canFam4_genes_ncbi.gtf.gz||||||||||||||||||||||||||||||||||||;DP=13;ExcessHet=3.0103;FS=0.000;MLEAC=1;MLEAF=0.500;MQ=60.00;MQRankSum=0.00;QD=3.36;ReadPosRankSum=-9…
chr7	64842797	C	T	162.64	0|1	8,8	AC=1;AF=0.500;AN=2;BaseQRankSum=0.053;CSQ=T|missense_variant|MODERATE|NPC1|NPC1|Transcript|NM_001003107.2|mRNA|18/25||NM_001003107.2:c.2699C>T|NP_001003107.2:p.Ser900Phe|2717|2699|900|S/F|tCt/tTt|||1||SNV|||||||||NP_001003107.2|||||canFam4_genes_ncbi.gtf.gz||||||||||||||||||||||||||||||||||||;DP=18;ExcessHet=3.0103;FS=0.000;MLEAC=1;MLEAF=0.500;MQ=60.00;MQRankSum=0.00;QD=10.16;ReadPosRankSum=-2.22…
chr7	78518880	G	T	40.64	0|1	5,3	AC=1;AF=0.500;AN=2;BaseQRankSum=-1.050e+00;CSQ=T|missense_variant|MODERATE|CEP192|CEP192|Transcript|XM_038543931.1|mRNA|10/46||XM_038543931.1:c.1060G>T|XP_038399859.1:p.Asp354Tyr|1252|1060|354|D/Y|Gat/Tat|||1||SNV|||||||||XP_038399859.1|||||canFam4_genes_ncbi.gtf.gz||||||||||||||||||||||||||||||||||||,T|missense_variant|MODERATE|CEP192|CEP192|Transcript|XM_038543932.1|mRNA|10/46||XM_038543932.1:c…
chr7	78518884	C	A	40.64	0|1	5,3	AC=1;AF=0.500;AN=2;BaseQRankSum=-1.668e+00;CSQ=A|missense_variant|MODERATE|CEP192|CEP192|Transcript|XM_038543931.1|mRNA|10/46||XM_038543931.1:c.1064C>A|XP_038399859.1:p.Thr355Asn|1256|1064|355|T/N|aCt/aAt|||1||SNV|||||||||XP_038399859.1|||||canFam4_genes_ncbi.gtf.gz||||||||||||||||||||||||||||||||||||,A|missense_variant|MODERATE|CEP192|CEP192|Transcript|XM_038543932.1|mRNA|10/46||XM_038543932.1:c…
chr8	931179	A	G	121.84	1|1	0,3	AC=2;AF=1.00;AN=2;CSQ=G|missense_variant|MODERATE|LOC119876465|LOC119876465|Transcript|XM_038544017.1|mRNA|1/1||XM_038544017.1:c.190A>G|XP_038399945.1:p.Met64Val|302|190|64|M/V|Atg/Gtg|||1||SNV|||||||||XP_038399945.1|||||canFam4_genes_ncbi.gtf.gz||||||||||||||||||||||||||||||||||||;DP=3;ExcessHet=3.0103;FS=0.000;MLEAC=1;MLEAF=0.500;MQ=45.67;NEGATIVE_TRAIN_SITE;QD=28.30;SOR=1.179;VQSLOD=-2.399e+00…
chr8	931203	A	G	32.64	0/1	1,2	AC=1;AF=0.500;AN=2;BaseQRankSum=-9.670e-01;CSQ=G|missense_variant|MODERATE|LOC119876465|LOC119876465|Transcript|XM_038544017.1|mRNA|1/1||XM_038544017.1:c.214A>G|XP_038399945.1:p.Ile72Val|326|214|72|I/V|Atc/Gtc|||1||SNV|||||||||XP_038399945.1|||||canFam4_genes_ncbi.gtf.gz||||||||||||||||||||||||||||||||||||;DP=3;ExcessHet=3.0103;FS=0.000;MLEAC=1;MLEAF=0.500;MQ=45.67;MQRankSum=0.967;NEGATIVE_TRAIN_…
chr8	931313	C	A	35.48	1|1	0,1	AC=2;AF=1.00;AN=2;CSQ=A|missense_variant|MODERATE|LOC119876465|LOC119876465|Transcript|XM_038544017.1|mRNA|1/1||XM_038544017.1:c.324C>A|XP_038399945.1:p.Asn108Lys|436|324|108|N/K|aaC/aaA|||1||SNV|||||||||XP_038399945.1|||||canFam4_genes_ncbi.gtf.gz||||||||||||||||||||||||||||||||||||;DP=1;ExcessHet=3.0103;FS=0.000;MLEAC=1;MLEAF=0.500;MQ=51.00;QD=27.23;SOR=1.609;VQSLOD=-3.118e-01;culprit=MQ
chr8	931322	T	C	35.48	1|1	0,1	AC=2;AF=1.00;AN=2;CSQ=C|synonymous_variant|LOW|LOC119876465|LOC119876465|Transcript|XM_038544017.1|mRNA|1/1||XM_038544017.1:c.333T>C|XP_038399945.1:p.Gly111%3D|445|333|111|G|ggT/ggC|||1||SNV|||||||||XP_038399945.1|||||canFam4_genes_ncbi.gtf.gz||||||||||||||||||||||||||||||||||||;DP=1;ExcessHet=3.0103;FS=0.000;MLEAC=1;MLEAF=0.500;MQ=51.00;QD=31.92;SOR=1.609;VQSLOD=0.393;culprit=MQ
chr8	931329	A	G	35.48	1|1	0,1	AC=2;AF=1.00;AN=2;CSQ=G|missense_variant|MODERATE|LOC119876465|LOC119876465|Transcript|XM_038544017.1|mRNA|1/1||XM_038544017.1:c.340A>G|XP_038399945.1:p.Ser114Gly|452|340|114|S/G|Agt/Ggt|||1||SNV|||||||||XP_038399945.1|||||canFam4_genes_ncbi.gtf.gz||||||||||||||||||||||||||||||||||||;DP=1;ExcessHet=3.0103;FS=0.000;MLEAC=1;MLEAF=0.500;MQ=51.00;QD=31.19;SOR=1.609;VQSLOD=0.166;culprit=MQ
chr8	931337	T	C	35.48	1|1	0,1	AC=2;AF=1.00;AN=2;CSQ=C|synonymous_variant|LOW|LOC119876465|LOC119876465|Transcript|XM_038544017.1|mRNA|1/1||XM_038544017.1:c.348T>C|XP_038399945.1:p.Thr116%3D|460|348|116|T|acT/acC|||1||SNV|||||||||XP_038399945.1|||||canFam4_genes_ncbi.gtf.gz||||||||||||||||||||||||||||||||||||;DP=1;ExcessHet=3.0103;FS=0.000;MLEAC=1;MLEAF=0.500;MQ=51.00;QD=33.56;SOR=1.609;VQSLOD=0.351;culprit=MQ
chr8	931341	T	C	35.48	1|1	0,1	AC=2;AF=1.00;AN=2;CSQ=C|synonymous_variant|LOW|LOC119876465|LOC119876465|Transcript|XM_038544017.1|mRNA|1/1||XM_038544017.1:c.352T>C|XP_038399945.1:p.Leu118%3D|464|352|118|L|Tta/Cta|||1||SNV|||||||||XP_038399945.1|||||canFam4_genes_ncbi.gtf.gz||||||||||||||||||||||||||||||||||||;DP=1;ExcessHet=3.0103;FS=0.000;MLEAC=1;MLEAF=0.500;MQ=51.00;NEGATIVE_TRAIN_SITE;QD=33.57;SOR=1.609;VQSLOD=-7.106e-01;cu…
chr8	931343	A	G	35.48	1|1	0,1	AC=2;AF=1.00;AN=2;CSQ=G|synonymous_variant|LOW|LOC119876465|LOC119876465|Transcript|XM_038544017.1|mRNA|1/1||XM_038544017.1:c.354A>G|XP_038399945.1:p.Leu118%3D|466|354|118|L|ttA/ttG|||1||SNV|||||||||XP_038399945.1|||||canFam4_genes_ncbi.gtf.gz||||||||||||||||||||||||||||||||||||;DP=1;ExcessHet=3.0103;FS=0.000;MLEAC=1;MLEAF=0.500;MQ=51.00;QD=33.42;SOR=1.609;VQSLOD=0.465;culprit=MQ
chr8	931351	T	C	35.48	1|1	0,1	AC=2;AF=1.00;AN=2;CSQ=C|missense_variant|MODERATE|LOC119876465|LOC119876465|Transcript|XM_038544017.1|mRNA|1/1||XM_038544017.1:c.362T>C|XP_038399945.1:p.Leu121Pro|474|362|121|L/P|cTg/cCg|||1||SNV|||||||||XP_038399945.1|||||canFam4_genes_ncbi.gtf.gz||||||||||||||||||||||||||||||||||||;DP=1;ExcessHet=3.0103;FS=0.000;MLEAC=1;MLEAF=0.500;MQ=51.00;NEGATIVE_TRAIN_SITE;QD=26.59;SOR=1.609;VQSLOD=-6.714e-…
chr8	931363	T	G	35.48	1|1	0,1	AC=2;AF=1.00;AN=2;CSQ=G|missense_variant|MODERATE|LOC119876465|LOC119876465|Transcript|XM_038544017.1|mRNA|1/1||XM_038544017.1:c.374T>G|XP_038399945.1:p.Leu125Arg|486|374|125|L/R|cTg/cGg|||1||SNV|||||||||XP_038399945.1|||||canFam4_genes_ncbi.gtf.gz||||||||||||||||||||||||||||||||||||;DP=1;ExcessHet=3.0103;FS=0.000;MLEAC=1;MLEAF=0.500;MQ=51.00;NEGATIVE_TRAIN_SITE;QD=27.54;SOR=1.609;VQSLOD=-4.288e-…
chr8	3547550	CCT	C	31.6	0|1	11,2	AC=1;AF=0.500;AN=2;BaseQRankSum=-2.132e+00;CSQ=-|frameshift_variant|HIGH|CEBPE|CEBPE|Transcript|XM_038544205.1|mRNA|1/2||XM_038544205.1:c.314_315del|XP_038400133.1:p.Glu105GlyfsTer11|375-376|314-315|105|E/X|gAG/g|||-1||deletion|||||||||XP_038400133.1|||||canFam4_genes_ncbi.gtf.gz||||||||||||||||||||||||||||||||||||,-|intron_variant|MODIFIER|CEBPE|CEBPE|Transcript|XM_038544206.1|mRNA||1/2|XM_03854…
chr8	10842788	C	CAGTACAACTTAAGATTGTGCTTTTTACTCCTTCTGGTTCTTCTTTTCTTTTCTTTTCTTTTCTTTTCTTTTCTTTTCTTTTCTTTTCTTT	588.6	0/1	28,16	AC=1;AF=0.500;AN=2;BaseQRankSum=2.07;CSQ=AGTACAACTTAAGATTGTGCTTTTTACTCCTTCTGGTTCTTCTTTTCTTTTCTTTTCTTTTCTTTTCTTTTCTTTTCTTTTCTTTTCTTT|splice_acceptor_variant|HIGH|DTD2|DTD2|Transcript|XM_038544432.1|mRNA||2/2|XM_038544432.1:c.182-2_182-1insAAAGAAAAGAAAAGAAAAGAAAAGAAAAGAAAAGAAAAGAAAAGAAAAGAAGAACCAGAAGGAGTAAAAAGCACAATCTTAAGTTGTACT|||||||||-1||insertion|||||||||XP_038400360.1|||||canFam4_genes_ncbi.gt…
chr8	10842788	C	CAGTACAACTTAAGATTGTGCTTTTTACTCCTTCTGGTTCTTCTTTTCTTTTCTTTTCTTTTCTTTTCTTTTCTTTTCTTTTCTTTTCTTT	588.6	0/1	28,16	AC=1;AF=0.500;AN=2;BaseQRankSum=2.07;CSQ=AGTACAACTTAAGATTGTGCTTTTTACTCCTTCTGGTTCTTCTTTTCTTTTCTTTTCTTTTCTTTTCTTTTCTTTTCTTTTCTTTTCTTT|splice_acceptor_variant|HIGH|DTD2|DTD2|Transcript|XM_038544432.1|mRNA||2/2|XM_038544432.1:c.182-2_182-1insAAAGAAAAGAAAAGAAAAGAAAAGAAAAGAAAAGAAAAGAAAAGAAAAGAAGAACCAGAAGGAGTAAAAAGCACAATCTTAAGTTGTACT|||||||||-1||insertion|||||||||XP_038400360.1|||||canFam4_genes_ncbi.gt…
chr8	37951247	T	A	345.64	0/1	17,14	AC=1;AF=0.500;AN=2;BaseQRankSum=0.416;CSQ=A|missense_variant|MODERATE|KCNH5|KCNH5|Transcript|XM_038544896.1|mRNA|3/11||XM_038544896.1:c.246A>T|XP_038400824.1:p.Arg82Ser|602|246|82|R/S|agA/agT|||-1||SNV|||||||||XP_038400824.1|||||canFam4_genes_ncbi.gtf.gz||||||||||||||||||||||||||||||||||||;DP=31;ExcessHet=3.0103;FS=1.412;MLEAC=1;MLEAF=0.500;MQ=60.00;MQRankSum=0.00;QD=11.15;ReadPosRankSum=0.477;SO…
chr8	39242235	G	C	67.64	0|1	17,3	AC=1;AF=0.500;AN=2;BaseQRankSum=0.00;CSQ=C|synonymous_variant|LOW|HSPA2|HSPA2|Transcript|XM_038544921.1|mRNA|1/1||XM_038544921.1:c.60G>C|XP_038400849.1:p.Gly20%3D|377|60|20|G|ggG/ggC|||1||SNV|||||||||XP_038400849.1|||||canFam4_genes_ncbi.gtf.gz||||||||||||||||||||||||||||||||||||,C|upstream_gene_variant|MODIFIER|LOC111097075|LOC111097075|Transcript|XR_005363401.1|lnc_RNA|||||||||||4297|-1||SNV|||…
chr8	39242238	C	G	67.64	0|1	17,3	AC=1;AF=0.500;AN=2;BaseQRankSum=0.712;CSQ=G|synonymous_variant|LOW|HSPA2|HSPA2|Transcript|XM_038544921.1|mRNA|1/1||XM_038544921.1:c.63C>G|XP_038400849.1:p.Val21%3D|380|63|21|V|gtC/gtG|||1||SNV|||||||||XP_038400849.1|||||canFam4_genes_ncbi.gtf.gz||||||||||||||||||||||||||||||||||||,G|upstream_gene_variant|MODIFIER|LOC111097075|LOC111097075|Transcript|XR_005363401.1|lnc_RNA|||||||||||4300|-1||SNV||…
chr8	39242240	T	G	64.64	0|1	18,3	AC=1;AF=0.500;AN=2;BaseQRankSum=0.852;CSQ=G|missense_variant|MODERATE|HSPA2|HSPA2|Transcript|XM_038544921.1|mRNA|1/1||XM_038544921.1:c.65T>G|XP_038400849.1:p.Phe22Cys|382|65|22|F/C|tTc/tGc|||1||SNV|||||||||XP_038400849.1|||||canFam4_genes_ncbi.gtf.gz||||||||||||||||||||||||||||||||||||,G|upstream_gene_variant|MODIFIER|LOC111097075|LOC111097075|Transcript|XR_005363401.1|lnc_RNA|||||||||||4302|-1||…
chr8	39242241	C	G	64.64	0|1	18,3	AC=1;AF=0.500;AN=2;BaseQRankSum=0.852;CSQ=G|missense_variant|MODERATE|HSPA2|HSPA2|Transcript|XM_038544921.1|mRNA|1/1||XM_038544921.1:c.66C>G|XP_038400849.1:p.Phe22Leu|383|66|22|F/L|ttC/ttG|||1||SNV|||||||||XP_038400849.1|||||canFam4_genes_ncbi.gtf.gz||||||||||||||||||||||||||||||||||||,G|upstream_gene_variant|MODIFIER|LOC111097075|LOC111097075|Transcript|XR_005363401.1|lnc_RNA|||||||||||4303|-1||…
chr8	39242244	A	G	64.64	0|1	18,3	AC=1;AF=0.500;AN=2;BaseQRankSum=0.712;CSQ=G|synonymous_variant|LOW|HSPA2|HSPA2|Transcript|XM_038544921.1|mRNA|1/1||XM_038544921.1:c.69A>G|XP_038400849.1:p.Gln23%3D|386|69|23|Q|caA/caG|||1||SNV|||||||||XP_038400849.1|||||canFam4_genes_ncbi.gtf.gz||||||||||||||||||||||||||||||||||||,G|upstream_gene_variant|MODIFIER|LOC111097075|LOC111097075|Transcript|XR_005363401.1|lnc_RNA|||||||||||4306|-1||SNV||…
chr8	39242253	A	C	67.64	0|1	17,3	AC=1;AF=0.500;AN=2;BaseQRankSum=0.712;CSQ=C|missense_variant|MODERATE|HSPA2|HSPA2|Transcript|XM_038544921.1|mRNA|1/1||XM_038544921.1:c.78A>C|XP_038400849.1:p.Lys26Asn|395|78|26|K/N|aaA/aaC|||1||SNV|||||||||XP_038400849.1|||||canFam4_genes_ncbi.gtf.gz||||||||||||||||||||||||||||||||||||,C|upstream_gene_variant|MODIFIER|LOC111097075|LOC111097075|Transcript|XR_005363401.1|lnc_RNA|||||||||||4315|-1||…
chr8	39242256	A	G	67.64	0|1	17,3	AC=1;AF=0.500;AN=2;BaseQRankSum=0.712;CSQ=G|synonymous_variant|LOW|HSPA2|HSPA2|Transcript|XM_038544921.1|mRNA|1/1||XM_038544921.1:c.81A>G|XP_038400849.1:p.Val27%3D|398|81|27|V|gtA/gtG|||1||SNV|||||||||XP_038400849.1|||||canFam4_genes_ncbi.gtf.gz||||||||||||||||||||||||||||||||||||,G|upstream_gene_variant|MODIFIER|LOC111097075|LOC111097075|Transcript|XR_005363401.1|lnc_RNA|||||||||||4318|-1||SNV||…
chr8	39242292	C	A	67.64	0|1	17,3	AC=1;AF=0.500;AN=2;BaseQRankSum=0.00;CSQ=A|synonymous_variant|LOW|HSPA2|HSPA2|Transcript|XM_038544921.1|mRNA|1/1||XM_038544921.1:c.117C>A|XP_038400849.1:p.Thr39%3D|434|117|39|T|acC/acA|||1||SNV|||||||||XP_038400849.1|||||canFam4_genes_ncbi.gtf.gz||||||||||||||||||||||||||||||||||||,A|upstream_gene_variant|MODIFIER|LOC111097075|LOC111097075|Transcript|XR_005363401.1|lnc_RNA|||||||||||4354|-1||SNV|…
chr8	39242301	C	T	61.64	0|1	19,3	AC=1;AF=0.500;AN=2;BaseQRankSum=0.00;CSQ=T|synonymous_variant|LOW|HSPA2|HSPA2|Transcript|XM_038544921.1|mRNA|1/1||XM_038544921.1:c.126C>T|XP_038400849.1:p.Tyr42%3D|443|126|42|Y|taC/taT|||1||SNV|||||||||XP_038400849.1|||||canFam4_genes_ncbi.gtf.gz||||||||||||||||||||||||||||||||||||,T|upstream_gene_variant|MODIFIER|LOC111097075|LOC111097075|Transcript|XR_005363401.1|lnc_RNA|||||||||||4363|-1||SNV|…
chr8	39242340	C	A	46.64	0|1	24,3	AC=1;AF=0.500;AN=2;BaseQRankSum=-2.810e-01;CSQ=A|synonymous_variant|LOW|HSPA2|HSPA2|Transcript|XM_038544921.1|mRNA|1/1||XM_038544921.1:c.165C>A|XP_038400849.1:p.Ala55%3D|482|165|55|A|gcC/gcA|||1||SNV|||||||||XP_038400849.1|||||canFam4_genes_ncbi.gtf.gz||||||||||||||||||||||||||||||||||||,A|upstream_gene_variant|MODIFIER|LOC111097075|LOC111097075|Transcript|XR_005363401.1|lnc_RNA|||||||||||4402|-1…
chr8	47302499	C	T	162.64	0/1	14,7	AC=1;AF=0.500;AN=2;BaseQRankSum=1.60;CSQ=T|missense_variant|MODERATE|MIDEAS|MIDEAS|Transcript|XM_038545229.1|mRNA|2/13||XM_038545229.1:c.1271G>A|XP_038401157.1:p.Arg424Gln|1651|1271|424|R/Q|cGg/cAg|||-1||SNV|||||||||XP_038401157.1|||||canFam4_genes_ncbi.gtf.gz||||||||||||||||||||||||||||||||||||,T|missense_variant|MODERATE|MIDEAS|MIDEAS|Transcript|XM_038545230.1|mRNA|2/13||XM_038545230.1:c.1271G>…
chr8	48255629	A	T	73.64	0|1	15,3	AC=1;AF=0.500;AN=2;BaseQRankSum=-1.850e-01;CSQ=T|synonymous_variant|LOW|YLPM1|YLPM1|Transcript|XM_038545271.1|mRNA|18/21||XM_038545271.1:c.6156A>T|XP_038401199.1:p.Thr2052%3D|6321|6156|2052|T|acA/acT|||1||SNV|||||||||XP_038401199.1|||||canFam4_genes_ncbi.gtf.gz||||||||||||||||||||||||||||||||||||,T|synonymous_variant|LOW|YLPM1|YLPM1|Transcript|XM_038545272.1|mRNA|18/21||XM_038545272.1:c.6075A>T|X…
chr8	48255638	C	A	73.64	0|1	15,3	AC=1;AF=0.500;AN=2;BaseQRankSum=-2.920e-01;CSQ=A|synonymous_variant|LOW|YLPM1|YLPM1|Transcript|XM_038545271.1|mRNA|18/21||XM_038545271.1:c.6165C>A|XP_038401199.1:p.Ala2055%3D|6330|6165|2055|A|gcC/gcA|||1||SNV|||||||||XP_038401199.1|||||canFam4_genes_ncbi.gtf.gz||||||||||||||||||||||||||||||||||||,A|synonymous_variant|LOW|YLPM1|YLPM1|Transcript|XM_038545272.1|mRNA|18/21||XM_038545272.1:c.6084C>A|X…
chr8	50719251	T	G	38.64	0/1	5,3	AC=1;AF=0.500;AN=2;BaseQRankSum=-1.800e-01;CSQ=G|missense_variant|MODERATE|SPTLC2|SPTLC2|Transcript|XM_038545418.1|mRNA|1/13||XM_038545418.1:c.49A>C|XP_038401346.1:p.Asn17His|100|49|17|N/H|Aac/Cac|||-1||SNV|||||||||XP_038401346.1|||||canFam4_genes_ncbi.gtf.gz||||||||||||||||||||||||||||||||||||,G|missense_variant|MODERATE|SPTLC2|SPTLC2|Transcript|XM_038545419.1|mRNA|1/12||XM_038545419.1:c.49A>C|X…
chr8	64659400	G	GGGGGGGGGGGGGGGGGGGGGGGGGGGGGGGT	37.6	0|1	13,2	AC=1;AF=0.500;AN=2;BaseQRankSum=-2.323e+00;CSQ=GGGGGGGGGGGGGGGGGGGGGGGGGGGGGGT|5_prime_UTR_variant|MODIFIER|SYNE3|SYNE3|Transcript|XM_038545649.1|mRNA|1/18||XM_038545649.1:c.-14_-13insACCCCCCCCCCCCCCCCCCCCCCCCCCCCCC||1-2|||||||-1||insertion|||||||||XP_038401577.1|||||canFam4_genes_ncbi.gtf.gz||||||||||||||||||||||||||||||||||||,GGGGGGGGGGGGGGGGGGGGGGGGGGGGGGT|5_prime_UTR_variant|MODIFIER|SYNE3|SY…
chr8	64659402	C	G	37.64	0|1	13,2	AC=1;AF=0.500;AN=2;BaseQRankSum=-1.863e+00;CSQ=G|upstream_gene_variant|MODIFIER|SYNE3|SYNE3|Transcript|XM_038545649.1|mRNA|||||||||||1|-1||SNV|||||||||XP_038401577.1|||||canFam4_genes_ncbi.gtf.gz||||||||||||||||||||||||||||||||||||,G|upstream_gene_variant|MODIFIER|SYNE3|SYNE3|Transcript|XM_038545650.1|mRNA|||||||||||1|-1||SNV|||||||||XP_038401578.1|||||canFam4_genes_ncbi.gtf.gz|||||||||||||||||||…
chr8	64659403	TAAA	T	37.6	0|1	13,2	AC=1;AF=0.500;AN=2;BaseQRankSum=-2.544e+00;CSQ=-|upstream_gene_variant|MODIFIER|SYNE3|SYNE3|Transcript|XM_038545649.1|mRNA|||||||||||3|-1||deletion|||||||||XP_038401577.1|||||canFam4_genes_ncbi.gtf.gz||||||||||||||||||||||||||||||||||||,-|upstream_gene_variant|MODIFIER|SYNE3|SYNE3|Transcript|XM_038545650.1|mRNA|||||||||||3|-1||deletion|||||||||XP_038401578.1|||||canFam4_genes_ncbi.gtf.gz|||||||||…
chr8	64659407	GACAAGACCACA	G	37.6	0|1	13,2	AC=1;AF=0.500;AN=2;BaseQRankSum=-1.261e+00;CSQ=-|upstream_gene_variant|MODIFIER|SYNE3|SYNE3|Transcript|XM_038545649.1|mRNA|||||||||||7|-1||deletion|||||||||XP_038401577.1|||||canFam4_genes_ncbi.gtf.gz||||||||||||||||||||||||||||||||||||,-|upstream_gene_variant|MODIFIER|SYNE3|SYNE3|Transcript|XM_038545650.1|mRNA|||||||||||7|-1||deletion|||||||||XP_038401578.1|||||canFam4_genes_ncbi.gtf.gz|||||||||…
chr8	73014170	A	C	49.31	1|1	1,3	AC=2;AF=1.00;AN=2;BaseQRankSum=0.674;CSQ=C|intron_variant|MODIFIER|BRF1|BRF1|Transcript|XM_038545946.1|mRNA||5/17|XM_038545946.1:c.545-1845T>G|||||||||-1||SNV|||||||||XP_038401874.1|||||canFam4_genes_ncbi.gtf.gz||||||||||||||||||||||||||||||||||||,C|5_prime_UTR_variant|MODIFIER|BRF1|BRF1|Transcript|XM_038545947.1|mRNA|1/14||XM_038545947.1:c.-172T>G||61|||||||-1||SNV|||||||||XP_038401875.1|||||can…
chr8	73588453	G	T	31.64	0|1	15,2	AC=1;AF=0.500;AN=2;BaseQRankSum=-1.888e+00;CSQ=T|synonymous_variant|LOW|LOC119876513|LOC119876513|Transcript|XM_038545964.1|mRNA|1/1||XM_038545964.1:c.1032C>A|XP_038401892.1:p.Arg344%3D|1097|1032|344|R|cgC/cgA|||-1||SNV|||||||||XP_038401892.1|||||canFam4_genes_ncbi.gtf.gz||||||||||||||||||||||||||||||||||||,T|intron_variant|MODIFIER|LOC106557516|LOC106557516_2|Transcript|unassigned_transcript_288…
chr8	73588456	G	A	37.64	0|1	13,2	AC=1;AF=0.500;AN=2;BaseQRankSum=-2.323e+00;CSQ=A|synonymous_variant|LOW|LOC119876513|LOC119876513|Transcript|XM_038545964.1|mRNA|1/1||XM_038545964.1:c.1029C>T|XP_038401892.1:p.Gly343%3D|1094|1029|343|G|ggC/ggT|||-1||SNV|||||||||XP_038401892.1|||||canFam4_genes_ncbi.gtf.gz||||||||||||||||||||||||||||||||||||,A|intron_variant|MODIFIER|LOC106557516|LOC106557516_2|Transcript|unassigned_transcript_288…
chr9	20123203	G	A	43.64	0|1	11,2	AC=1;AF=0.500;AN=2;BaseQRankSum=-3.307e+00;CSQ=A|synonymous_variant|LOW|RAMP2|RAMP2|Transcript|XM_038547247.1|mRNA|4/4||XM_038547247.1:c.525C>T|XP_038403175.1:p.Leu175%3D|572|525|175|L|ctC/ctT|||-1||SNV|||||||||XP_038403175.1|||||canFam4_genes_ncbi.gtf.gz||||||||||||||||||||||||||||||||||||,A|synonymous_variant|LOW|RAMP2|RAMP2|Transcript|XM_038547248.1|mRNA|4/4||XM_038547248.1:c.441C>T|XP_0384031…
chr9	20123206	T	C	43.64	0|1	11,2	AC=1;AF=0.500;AN=2;BaseQRankSum=-2.275e+00;CSQ=C|synonymous_variant|LOW|RAMP2|RAMP2|Transcript|XM_038547247.1|mRNA|4/4||XM_038547247.1:c.522A>G|XP_038403175.1:p.Val174%3D|569|522|174|V|gtA/gtG|||-1||SNV|||||||||XP_038403175.1|||||canFam4_genes_ncbi.gtf.gz||||||||||||||||||||||||||||||||||||,C|synonymous_variant|LOW|RAMP2|RAMP2|Transcript|XM_038547248.1|mRNA|4/4||XM_038547248.1:c.438A>G|XP_0384031…
chr9	20123221	G	A	43.64	0|1	11,2	AC=1;AF=0.500;AN=2;BaseQRankSum=-3.307e+00;CSQ=A|synonymous_variant|LOW|RAMP2|RAMP2|Transcript|XM_038547247.1|mRNA|4/4||XM_038547247.1:c.507C>T|XP_038403175.1:p.Asp169%3D|554|507|169|D|gaC/gaT|||-1||SNV|||||||||XP_038403175.1|||||canFam4_genes_ncbi.gtf.gz||||||||||||||||||||||||||||||||||||,A|synonymous_variant|LOW|RAMP2|RAMP2|Transcript|XM_038547248.1|mRNA|4/4||XM_038547248.1:c.423C>T|XP_0384031…
chr9	20123224	T	G	46.64	0|1	10,2	AC=1;AF=0.500;AN=2;BaseQRankSum=-3.151e+00;CSQ=G|synonymous_variant|LOW|RAMP2|RAMP2|Transcript|XM_038547247.1|mRNA|4/4||XM_038547247.1:c.504A>C|XP_038403175.1:p.Ser168%3D|551|504|168|S|tcA/tcC|||-1||SNV|||||||||XP_038403175.1|||||canFam4_genes_ncbi.gtf.gz||||||||||||||||||||||||||||||||||||,G|synonymous_variant|LOW|RAMP2|RAMP2|Transcript|XM_038547248.1|mRNA|4/4||XM_038547248.1:c.420A>C|XP_0384031…
chr9	20123227	T	G	43.64	0|1	11,2	AC=1;AF=0.500;AN=2;BaseQRankSum=-2.562e+00;CSQ=G|missense_variant|MODERATE|RAMP2|RAMP2|Transcript|XM_038547247.1|mRNA|4/4||XM_038547247.1:c.501A>C|XP_038403175.1:p.Leu167Phe|548|501|167|L/F|ttA/ttC|||-1||SNV|||||||||XP_038403175.1|||||canFam4_genes_ncbi.gtf.gz||||||||||||||||||||||||||||||||||||,G|missense_variant|MODERATE|RAMP2|RAMP2|Transcript|XM_038547248.1|mRNA|4/4||XM_038547248.1:c.417A>C|XP…
chr9	34692450	T	G	483.64	0/1	5,16	AC=1;AF=0.500;AN=2;BaseQRankSum=3.33;CSQ=G|missense_variant|MODERATE|MED13|MED13|Transcript|XM_038547957.1|mRNA|23/30||XM_038547957.1:c.5375T>G|XP_038403885.1:p.Val1792Gly|5464|5375|1792|V/G|gTg/gGg|||1||SNV|||||||||XP_038403885.1|||||canFam4_genes_ncbi.gtf.gz||||||||||||||||||||||||||||||||||||,G|missense_variant|MODERATE|MED13|MED13|Transcript|XM_038547958.1|mRNA|23/30||XM_038547958.1:c.5372T>G…
chr9	49548829	T	G	55.64	0|1	7,2	AC=1;AF=0.500;AN=2;BaseQRankSum=-9.440e-01;CSQ=G|synonymous_variant|LOW|KCNT1|KCNT1|Transcript|XM_038548798.1|mRNA|17/33||XM_038548798.1:c.1659A>C|XP_038404726.1:p.Thr553%3D|1674|1659|553|T|acA/acC|||-1||SNV|||||||||XP_038404726.1|||||canFam4_genes_ncbi.gtf.gz||||||||||||||||||||||||||||||||||||,G|synonymous_variant|LOW|KCNT1|KCNT1|Transcript|XM_038548799.1|mRNA|16/32||XM_038548799.1:c.1620A>C|XP…
chr9	49548838	C	G	55.64	0|1	7,2	AC=1;AF=0.500;AN=2;BaseQRankSum=-5.490e-01;CSQ=G|synonymous_variant|LOW|KCNT1|KCNT1|Transcript|XM_038548798.1|mRNA|17/33||XM_038548798.1:c.1650G>C|XP_038404726.1:p.Thr550%3D|1665|1650|550|T|acG/acC|||-1||SNV|||||||||XP_038404726.1|||||canFam4_genes_ncbi.gtf.gz||||||||||||||||||||||||||||||||||||,G|synonymous_variant|LOW|KCNT1|KCNT1|Transcript|XM_038548799.1|mRNA|16/32||XM_038548799.1:c.1611G>C|XP…
chr9	49548850	A	C	52.64	0|1	8,2	AC=1;AF=0.500;AN=2;BaseQRankSum=-6.990e-01;CSQ=C|synonymous_variant|LOW|KCNT1|KCNT1|Transcript|XM_038548798.1|mRNA|17/33||XM_038548798.1:c.1638T>G|XP_038404726.1:p.Pro546%3D|1653|1638|546|P|ccT/ccG|||-1||SNV|||||||||XP_038404726.1|||||canFam4_genes_ncbi.gtf.gz||||||||||||||||||||||||||||||||||||,C|synonymous_variant|LOW|KCNT1|KCNT1|Transcript|XM_038548799.1|mRNA|16/32||XM_038548799.1:c.1599T>G|XP…
chr9	49548853	A	G	52.64	0|1	8,2	AC=1;AF=0.500;AN=2;BaseQRankSum=-3.800e-02;CSQ=G|synonymous_variant|LOW|KCNT1|KCNT1|Transcript|XM_038548798.1|mRNA|17/33||XM_038548798.1:c.1635T>C|XP_038404726.1:p.Cys545%3D|1650|1635|545|C|tgT/tgC|||-1||SNV|||||||||XP_038404726.1|||||canFam4_genes_ncbi.gtf.gz||||||||||||||||||||||||||||||||||||,G|synonymous_variant|LOW|KCNT1|KCNT1|Transcript|XM_038548799.1|mRNA|16/32||XM_038548799.1:c.1596T>C|XP…
chr9	49548865	G	C	43.64	0|1	11,2	AC=1;AF=0.500;AN=2;BaseQRankSum=-1.793e+00;CSQ=C|synonymous_variant|LOW|KCNT1|KCNT1|Transcript|XM_038548798.1|mRNA|17/33||XM_038548798.1:c.1623C>G|XP_038404726.1:p.Leu541%3D|1638|1623|541|L|ctC/ctG|||-1||SNV|||||||||XP_038404726.1|||||canFam4_genes_ncbi.gtf.gz||||||||||||||||||||||||||||||||||||,C|synonymous_variant|LOW|KCNT1|KCNT1|Transcript|XM_038548799.1|mRNA|16/32||XM_038548799.1:c.1584C>G|XP…
chr9	50362757	G	T	286.64	0/1	7,10	AC=1;AF=0.500;AN=2;BaseQRankSum=1.99;CSQ=T|missense_variant|MODERATE|BRD3|BRD3|Transcript|XM_038548842.1|mRNA|4/12||XM_038548842.1:c.415C>A|XP_038404770.1:p.Gln139Lys|677|415|139|Q/K|Cag/Aag|||-1||SNV|||||||||XP_038404770.1|||||canFam4_genes_ncbi.gtf.gz||||||||||||||||||||||||||||||||||||,T|missense_variant|MODERATE|BRD3|BRD3|Transcript|XM_038548843.1|mRNA|4/12||XM_038548843.1:c.415C>A|XP_0384047…
chr9	56175970	T	C	52.64	0|1	22,3	AC=1;AF=0.500;AN=2;BaseQRankSum=-1.915e+00;CSQ=C|synonymous_variant|LOW|RALGPS1|RALGPS1|Transcript|XM_038549309.1|mRNA|20/21||XM_038549309.1:c.1677A>G|XP_038405237.1:p.Ala559%3D|1896|1677|559|A|gcA/gcG|||-1||SNV|||||||||XP_038405237.1|||||canFam4_genes_ncbi.gtf.gz||||||||||||||||||||||||||||||||||||,C|synonymous_variant|LOW|RALGPS1|RALGPS1|Transcript|XM_038549310.1|mRNA|21/22||XM_038549310.1:c.16…
chr9	56175979	C	A	49.64	0|1	23,3	AC=1;AF=0.500;AN=2;BaseQRankSum=-1.354e+00;CSQ=A|synonymous_variant|LOW|RALGPS1|RALGPS1|Transcript|XM_038549309.1|mRNA|20/21||XM_038549309.1:c.1668G>T|XP_038405237.1:p.Arg556%3D|1887|1668|556|R|cgG/cgT|||-1||SNV|||||||||XP_038405237.1|||||canFam4_genes_ncbi.gtf.gz||||||||||||||||||||||||||||||||||||,A|synonymous_variant|LOW|RALGPS1|RALGPS1|Transcript|XM_038549310.1|mRNA|21/22||XM_038549310.1:c.16…
chr9	56175985	A	G	49.64	0|1	23,3	AC=1;AF=0.500;AN=2;BaseQRankSum=-6.410e-01;CSQ=G|synonymous_variant|LOW|RALGPS1|RALGPS1|Transcript|XM_038549309.1|mRNA|20/21||XM_038549309.1:c.1662T>C|XP_038405237.1:p.Gly554%3D|1881|1662|554|G|ggT/ggC|||-1||SNV|||||||||XP_038405237.1|||||canFam4_genes_ncbi.gtf.gz||||||||||||||||||||||||||||||||||||,G|synonymous_variant|LOW|RALGPS1|RALGPS1|Transcript|XM_038549310.1|mRNA|21/22||XM_038549310.1:c.16…
chr9	56175988	A	C	49.64	0|1	23,3	AC=1;AF=0.500;AN=2;BaseQRankSum=-2.237e+00;CSQ=C|synonymous_variant|LOW|RALGPS1|RALGPS1|Transcript|XM_038549309.1|mRNA|20/21||XM_038549309.1:c.1659T>G|XP_038405237.1:p.Thr553%3D|1878|1659|553|T|acT/acG|||-1||SNV|||||||||XP_038405237.1|||||canFam4_genes_ncbi.gtf.gz||||||||||||||||||||||||||||||||||||,C|synonymous_variant|LOW|RALGPS1|RALGPS1|Transcript|XM_038549310.1|mRNA|21/22||XM_038549310.1:c.16…
chrX	10041006	GTCGCTTACCC	G	336	1/1	0,8	AC=2;AF=1.00;AN=2;CSQ=-|splice_region_variant&intron_variant|LOW|EGFL6|EGFL6|Transcript|XM_038586832.1|mRNA||6/18|XM_038586832.1:c.-123+7_-123+16del|||||||||1||deletion|||||||||XP_038442760.1|||||canFam4_genes_ncbi.gtf.gz||||||||||||||||||||||||||||||||||||;DP=8;ExcessHet=3.0103;FS=0.000;MLEAC=2;MLEAF=1.00;MQ=60.00;QD=30.97;SOR=1.179;VQSLOD=4.40;culprit=DP
chrX	26141318	G	A	64.64	0|1	4,2	AC=1;AF=0.500;AN=2;BaseQRankSum=-1.282e+00;CSQ=A|synonymous_variant|LOW|TAB3|TAB3|Transcript|XM_038587143.1|mRNA|8/13||XM_038587143.1:c.201C>T|XP_038443071.1:p.Asn67%3D|925|201|67|N|aaC/aaT|||-1||SNV|||||||||XP_038443071.1|||||canFam4_genes_ncbi.gtf.gz||||||||||||||||||||||||||||||||||||,A|synonymous_variant|LOW|TAB3|TAB3|Transcript|XM_038587144.1|mRNA|7/12||XM_038587144.1:c.201C>T|XP_038443072.1…
chrX	26141324	C	T	61.64	0|1	5,2	AC=1;AF=0.500;AN=2;BaseQRankSum=-1.981e+00;CSQ=T|synonymous_variant|LOW|TAB3|TAB3|Transcript|XM_038587143.1|mRNA|8/13||XM_038587143.1:c.195G>A|XP_038443071.1:p.Arg65%3D|919|195|65|R|agG/agA|||-1||SNV|||||||||XP_038443071.1|||||canFam4_genes_ncbi.gtf.gz||||||||||||||||||||||||||||||||||||,T|synonymous_variant|LOW|TAB3|TAB3|Transcript|XM_038587144.1|mRNA|7/12||XM_038587144.1:c.195G>A|XP_038443072.1…
chrX	26141327	G	A	61.64	0|1	5,2	AC=1;AF=0.500;AN=2;BaseQRankSum=-1.981e+00;CSQ=A|synonymous_variant|LOW|TAB3|TAB3|Transcript|XM_038587143.1|mRNA|8/13||XM_038587143.1:c.192C>T|XP_038443071.1:p.Asn64%3D|916|192|64|N|aaC/aaT|||-1||SNV|||||||||XP_038443071.1|||||canFam4_genes_ncbi.gtf.gz||||||||||||||||||||||||||||||||||||,A|synonymous_variant|LOW|TAB3|TAB3|Transcript|XM_038587144.1|mRNA|7/12||XM_038587144.1:c.192C>T|XP_038443072.1…
chrX	26141333	A	T	64.64	0|1	4,2	AC=1;AF=0.500;AN=2;BaseQRankSum=-1.834e+00;CSQ=T|missense_variant|MODERATE|TAB3|TAB3|Transcript|XM_038587143.1|mRNA|8/13||XM_038587143.1:c.186T>A|XP_038443071.1:p.Asp62Glu|910|186|62|D/E|gaT/gaA|||-1||SNV|||||||||XP_038443071.1|||||canFam4_genes_ncbi.gtf.gz||||||||||||||||||||||||||||||||||||,T|missense_variant|MODERATE|TAB3|TAB3|Transcript|XM_038587144.1|mRNA|7/12||XM_038587144.1:c.186T>A|XP_038…
chrX	42323039	G	T	40.64	0|1	12,2	AC=1;AF=0.500;AN=2;BaseQRankSum=-1.593e+00;CSQ=T|downstream_gene_variant|MODIFIER|GRIPAP1|GRIPAP1|Transcript|XM_038587378.1|mRNA|||||||||||3914|-1||SNV|||||||||XP_038443306.1|||||canFam4_genes_ncbi.gtf.gz||||||||||||||||||||||||||||||||||||,T|downstream_gene_variant|MODIFIER|GRIPAP1|GRIPAP1|Transcript|XM_038587379.1|mRNA|||||||||||3914|-1||SNV|||||||||XP_038443307.1|||||canFam4_genes_ncbi.gtf.gz|…
chrX	42323040	C	G	40.64	0|1	12,2	AC=1;AF=0.500;AN=2;BaseQRankSum=-8.150e-01;CSQ=G|downstream_gene_variant|MODIFIER|GRIPAP1|GRIPAP1|Transcript|XM_038587378.1|mRNA|||||||||||3913|-1||SNV|||||||||XP_038443306.1|||||canFam4_genes_ncbi.gtf.gz||||||||||||||||||||||||||||||||||||,G|downstream_gene_variant|MODIFIER|GRIPAP1|GRIPAP1|Transcript|XM_038587379.1|mRNA|||||||||||3913|-1||SNV|||||||||XP_038443307.1|||||canFam4_genes_ncbi.gtf.gz|…
chrX	42323049	C	T	40.64	0|1	12,2	AC=1;AF=0.500;AN=2;BaseQRankSum=-3.455e+00;CSQ=T|downstream_gene_variant|MODIFIER|GRIPAP1|GRIPAP1|Transcript|XM_038587378.1|mRNA|||||||||||3904|-1||SNV|||||||||XP_038443306.1|||||canFam4_genes_ncbi.gtf.gz||||||||||||||||||||||||||||||||||||,T|downstream_gene_variant|MODIFIER|GRIPAP1|GRIPAP1|Transcript|XM_038587379.1|mRNA|||||||||||3904|-1||SNV|||||||||XP_038443307.1|||||canFam4_genes_ncbi.gtf.gz|…
chrX	42323058	C	T	43.64	0|1	11,2	AC=1;AF=0.500;AN=2;BaseQRankSum=-6.740e-01;CSQ=T|downstream_gene_variant|MODIFIER|GRIPAP1|GRIPAP1|Transcript|XM_038587378.1|mRNA|||||||||||3895|-1||SNV|||||||||XP_038443306.1|||||canFam4_genes_ncbi.gtf.gz||||||||||||||||||||||||||||||||||||,T|downstream_gene_variant|MODIFIER|GRIPAP1|GRIPAP1|Transcript|XM_038587379.1|mRNA|||||||||||3895|-1||SNV|||||||||XP_038443307.1|||||canFam4_genes_ncbi.gtf.gz|…
chrX	42323064	G	A	43.64	0|1	11,2	AC=1;AF=0.500;AN=2;BaseQRankSum=-3.307e+00;CSQ=A|downstream_gene_variant|MODIFIER|GRIPAP1|GRIPAP1|Transcript|XM_038587378.1|mRNA|||||||||||3889|-1||SNV|||||||||XP_038443306.1|||||canFam4_genes_ncbi.gtf.gz||||||||||||||||||||||||||||||||||||,A|downstream_gene_variant|MODIFIER|GRIPAP1|GRIPAP1|Transcript|XM_038587379.1|mRNA|||||||||||3889|-1||SNV|||||||||XP_038443307.1|||||canFam4_genes_ncbi.gtf.gz|…
chrX	42323067	G	A	43.64	0|1	11,2	AC=1;AF=0.500;AN=2;BaseQRankSum=-3.307e+00;CSQ=A|downstream_gene_variant|MODIFIER|GRIPAP1|GRIPAP1|Transcript|XM_038587378.1|mRNA|||||||||||3886|-1||SNV|||||||||XP_038443306.1|||||canFam4_genes_ncbi.gtf.gz||||||||||||||||||||||||||||||||||||,A|downstream_gene_variant|MODIFIER|GRIPAP1|GRIPAP1|Transcript|XM_038587379.1|mRNA|||||||||||3886|-1||SNV|||||||||XP_038443307.1|||||canFam4_genes_ncbi.gtf.gz|…
chrX	42323124	G	T	40.64	0|1	12,2	AC=1;AF=0.500;AN=2;BaseQRankSum=-2.419e+00;CSQ=T|downstream_gene_variant|MODIFIER|GRIPAP1|GRIPAP1|Transcript|XM_038587378.1|mRNA|||||||||||3829|-1||SNV|||||||||XP_038443306.1|||||canFam4_genes_ncbi.gtf.gz||||||||||||||||||||||||||||||||||||,T|downstream_gene_variant|MODIFIER|GRIPAP1|GRIPAP1|Transcript|XM_038587379.1|mRNA|||||||||||3829|-1||SNV|||||||||XP_038443307.1|||||canFam4_genes_ncbi.gtf.gz|…
chrX	42323127	G	A	40.64	0|1	12,2	AC=1;AF=0.500;AN=2;BaseQRankSum=-1.481e+00;CSQ=A|downstream_gene_variant|MODIFIER|GRIPAP1|GRIPAP1|Transcript|XM_038587378.1|mRNA|||||||||||3826|-1||SNV|||||||||XP_038443306.1|||||canFam4_genes_ncbi.gtf.gz||||||||||||||||||||||||||||||||||||,A|downstream_gene_variant|MODIFIER|GRIPAP1|GRIPAP1|Transcript|XM_038587379.1|mRNA|||||||||||3826|-1||SNV|||||||||XP_038443307.1|||||canFam4_genes_ncbi.gtf.gz|…
chrX	42323130	G	A	40.64	0|1	12,2	AC=1;AF=0.500;AN=2;BaseQRankSum=-1.593e+00;CSQ=A|downstream_gene_variant|MODIFIER|GRIPAP1|GRIPAP1|Transcript|XM_038587378.1|mRNA|||||||||||3823|-1||SNV|||||||||XP_038443306.1|||||canFam4_genes_ncbi.gtf.gz||||||||||||||||||||||||||||||||||||,A|downstream_gene_variant|MODIFIER|GRIPAP1|GRIPAP1|Transcript|XM_038587379.1|mRNA|||||||||||3823|-1||SNV|||||||||XP_038443307.1|||||canFam4_genes_ncbi.gtf.gz|…
chrX	42323151	C	T	43.64	0|1	11,2	AC=1;AF=0.500;AN=2;BaseQRankSum=-8.620e-01;CSQ=T|downstream_gene_variant|MODIFIER|GRIPAP1|GRIPAP1|Transcript|XM_038587378.1|mRNA|||||||||||3802|-1||SNV|||||||||XP_038443306.1|||||canFam4_genes_ncbi.gtf.gz||||||||||||||||||||||||||||||||||||,T|downstream_gene_variant|MODIFIER|GRIPAP1|GRIPAP1|Transcript|XM_038587379.1|mRNA|||||||||||3802|-1||SNV|||||||||XP_038443307.1|||||canFam4_genes_ncbi.gtf.gz|…
chrX	42323160	C	T	40.64	0|1	12,2	AC=1;AF=0.500;AN=2;BaseQRankSum=-2.211e+00;CSQ=T|downstream_gene_variant|MODIFIER|GRIPAP1|GRIPAP1|Transcript|XM_038587378.1|mRNA|||||||||||3793|-1||SNV|||||||||XP_038443306.1|||||canFam4_genes_ncbi.gtf.gz||||||||||||||||||||||||||||||||||||,T|downstream_gene_variant|MODIFIER|GRIPAP1|GRIPAP1|Transcript|XM_038587379.1|mRNA|||||||||||3793|-1||SNV|||||||||XP_038443307.1|||||canFam4_genes_ncbi.gtf.gz|…
chrX	55691181	A	G	37.64	0|1	13,2	AC=1;AF=0.500;AN=2;BaseQRankSum=-1.698e+00;CSQ=G|missense_variant|MODERATE|MED12|MED12|Transcript|XM_038587657.1|mRNA|19/42||XM_038587657.1:c.2629A>G|XP_038443585.1:p.Ile877Val|2835|2629|877|I/V|Atc/Gtc|||1||SNV|||||||||XP_038443585.1|||||canFam4_genes_ncbi.gtf.gz||||||||||||||||||||||||||||||||||||,G|missense_variant|MODERATE|MED12|MED12|Transcript|XM_038587658.1|mRNA|19/42||XM_038587658.1:c.262…
chrX	55691186	T	C	37.64	0|1	13,2	AC=1;AF=0.500;AN=2;BaseQRankSum=-1.244e+00;CSQ=C|synonymous_variant|LOW|MED12|MED12|Transcript|XM_038587657.1|mRNA|19/42||XM_038587657.1:c.2634T>C|XP_038443585.1:p.Phe878%3D|2840|2634|878|F|ttT/ttC|||1||SNV|||||||||XP_038443585.1|||||canFam4_genes_ncbi.gtf.gz||||||||||||||||||||||||||||||||||||,C|synonymous_variant|LOW|MED12|MED12|Transcript|XM_038587658.1|mRNA|19/42||XM_038587658.1:c.2634T>C|XP_…
chrX	55691204	G	A	49.64	0|1	9,2	AC=1;AF=0.500;AN=2;BaseQRankSum=0.473;CSQ=A|synonymous_variant|LOW|MED12|MED12|Transcript|XM_038587657.1|mRNA|19/42||XM_038587657.1:c.2652G>A|XP_038443585.1:p.Ser884%3D|2858|2652|884|S|tcG/tcA|||1||SNV|||||||||XP_038443585.1|||||canFam4_genes_ncbi.gtf.gz||||||||||||||||||||||||||||||||||||,A|synonymous_variant|LOW|MED12|MED12|Transcript|XM_038587658.1|mRNA|19/42||XM_038587658.1:c.2652G>A|XP_03844…
chrX	55691207	C	A	49.64	0|1	9,2	AC=1;AF=0.500;AN=2;BaseQRankSum=-1.139e+00;CSQ=A|synonymous_variant|LOW|MED12|MED12|Transcript|XM_038587657.1|mRNA|19/42||XM_038587657.1:c.2655C>A|XP_038443585.1:p.Leu885%3D|2861|2655|885|L|ctC/ctA|||1||SNV|||||||||XP_038443585.1|||||canFam4_genes_ncbi.gtf.gz||||||||||||||||||||||||||||||||||||,A|synonymous_variant|LOW|MED12|MED12|Transcript|XM_038587658.1|mRNA|19/42||XM_038587658.1:c.2655C>A|XP_…
chrX	77560873	TAG	T	38.6	0/1	6,2	AC=1;AF=0.500;AN=2;BaseQRankSum=-1.611e+00;CSQ=-|5_prime_UTR_variant|MODIFIER|TCEAL4|TCEAL4|Transcript|XM_038587956.1|mRNA|2/3||XM_038587956.1:c.-59_-58del||185-186|||||||1||deletion|||||||||XP_038443884.1|||||canFam4_genes_ncbi.gtf.gz||||||||||||||||||||||||||||||||||||,-|5_prime_UTR_variant|MODIFIER|TCEAL4|TCEAL4|Transcript|XM_038587957.1|mRNA|2/3||XM_038587957.1:c.-59_-58del||117-118|||||||1||…
chrX	92303324	AT	A	31.6	0/1	8,2	AC=1;AF=0.500;AN=2;BaseQRankSum=-2.287e+00;CSQ=-|frameshift_variant|HIGH|NKRF|NKRF|Transcript|XM_038588179.1|mRNA|3/3||XM_038588179.1:c.1025del|XP_038444107.1:p.Asn342IlefsTer4|1403|1025|342|N/X|aAt/at|||-1||deletion|||||||||XP_038444107.1|||||canFam4_genes_ncbi.gtf.gz||||||||||||||||||||||||||||||||||||,-|frameshift_variant|HIGH|NKRF|NKRF|Transcript|XM_038588180.1|mRNA|3/3||XM_038588180.1:c.830d…
chrX	101625901	G	A	31.64	0|1	15,2	AC=1;AF=0.500;AN=2;BaseQRankSum=-1.888e+00;CSQ=A|synonymous_variant|LOW|SMARCA1|SMARCA1|Transcript|XM_038588259.1|mRNA|6/25||XM_038588259.1:c.765C>T|XP_038444187.1:p.Val255%3D|765|765|255|V|gtC/gtT|||-1||SNV|||||||||XP_038444187.1|||||canFam4_genes_ncbi.gtf.gz||||||||||||||||||||||||||||||||||||,A|synonymous_variant|LOW|SMARCA1|SMARCA1|Transcript|XM_038588260.1|mRNA|6/24||XM_038588260.1:c.765C>T|…
chrX	101625910	C	T	66.64	0|1	14,3	AC=1;AF=0.500;AN=2;BaseQRankSum=-1.140e+00;CSQ=T|synonymous_variant|LOW|SMARCA1|SMARCA1|Transcript|XM_038588259.1|mRNA|6/25||XM_038588259.1:c.756G>A|XP_038444187.1:p.Lys252%3D|756|756|252|K|aaG/aaA|||-1||SNV|||||||||XP_038444187.1|||||canFam4_genes_ncbi.gtf.gz||||||||||||||||||||||||||||||||||||,T|synonymous_variant|LOW|SMARCA1|SMARCA1|Transcript|XM_038588260.1|mRNA|6/24||XM_038588260.1:c.756G>A|…
chrX	101625931	G	A	76.64	0|1	14,3	AC=1;AF=0.500;AN=2;BaseQRankSum=-7.810e-01;CSQ=A|synonymous_variant|LOW|SMARCA1|SMARCA1|Transcript|XM_038588259.1|mRNA|6/25||XM_038588259.1:c.735C>T|XP_038444187.1:p.Tyr245%3D|735|735|245|Y|taC/taT|||-1||SNV|||||||||XP_038444187.1|||||canFam4_genes_ncbi.gtf.gz||||||||||||||||||||||||||||||||||||,A|synonymous_variant|LOW|SMARCA1|SMARCA1|Transcript|XM_038588260.1|mRNA|6/24||XM_038588260.1:c.735C>T|…
chrX	101625933	A	G	76.64	0|1	14,3	AC=1;AF=0.500;AN=2;BaseQRankSum=-6.550e-01;CSQ=G|missense_variant|MODERATE|SMARCA1|SMARCA1|Transcript|XM_038588259.1|mRNA|6/25||XM_038588259.1:c.733T>C|XP_038444187.1:p.Tyr245His|733|733|245|Y/H|Tac/Cac|||-1||SNV|||||||||XP_038444187.1|||||canFam4_genes_ncbi.gtf.gz||||||||||||||||||||||||||||||||||||,G|missense_variant|MODERATE|SMARCA1|SMARCA1|Transcript|XM_038588260.1|mRNA|6/24||XM_038588260.1:c…
chrX	101625961	G	A	40.64	0|1	12,2	AC=1;AF=0.500;AN=2;BaseQRankSum=0.751;CSQ=A|synonymous_variant|LOW|SMARCA1|SMARCA1|Transcript|XM_038588259.1|mRNA|6/25||XM_038588259.1:c.705C>T|XP_038444187.1:p.His235%3D|705|705|235|H|caC/caT|||-1||SNV|||||||||XP_038444187.1|||||canFam4_genes_ncbi.gtf.gz||||||||||||||||||||||||||||||||||||,A|synonymous_variant|LOW|SMARCA1|SMARCA1|Transcript|XM_038588260.1|mRNA|6/24||XM_038588260.1:c.705C>T|XP_03…
chrX	101625964	A	G	40.64	0|1	12,2	AC=1;AF=0.500;AN=2;BaseQRankSum=0.856;CSQ=G|synonymous_variant|LOW|SMARCA1|SMARCA1|Transcript|XM_038588259.1|mRNA|6/25||XM_038588259.1:c.702T>C|XP_038444187.1:p.Pro234%3D|702|702|234|P|ccT/ccC|||-1||SNV|||||||||XP_038444187.1|||||canFam4_genes_ncbi.gtf.gz||||||||||||||||||||||||||||||||||||,G|synonymous_variant|LOW|SMARCA1|SMARCA1|Transcript|XM_038588260.1|mRNA|6/24||XM_038588260.1:c.702T>C|XP_03…
